# Supplementary material for: Microdialysis and CO2 sensors detect pancreatic ischemia in a porcine model
Source: PLoS One. 2022 Feb 10;17(2):e0262848. doi: 10.1371/journal.pone.0262848 (PMC8830677; doi:10.1371/journal.pone.0262848)
Supplement: S1 Dataset — (XLSX) [file pone.0262848.s008.xlsx]

## Sheet: Vital param and lab (Table 2) 
Pignr		Puls_1	SpO2_1	MAP_1	Temp_1	Hb_1	v_Glu_1	v_Lac_1	v_pH_1	v_pco2_1	Puls_2	SpO2_2	MAP_2	Temp_2	Hb_2	v_Glu_2	v_Lac_2	v_pH_2	v_pco2_2	Puls_3	SpO2_3	MAP_3	Temp_3	Hb_3	v_Glu_3	v_Lac_3	v_pH_3	v_pco2_3	Puls_4	SpO2_4	MAP_4	Temp_4	Hb_4	v_Glu_4	v_Lac_4	v_pH_4	v_pco2_4
1		109	92	67.3333	40	6.9	3.6	0.4	7.22	8.07	106	92	62.3333	40.2	8.9	3.6	0.8	7.432	9.96	94	96	44	38.8	8.5	4.3	0.8	7.382	6.58	86	97	46	38.8	8.2	5	1.5	7.072	12.3
2		132	95	67	40.2	15.1	8.2	0.5	7.306	7.99	144	95	71.6667	40.5	11.1	4.5	0.5	7.327	8.21	120	93	67.6667	40	10.6	3	0.3	7.351	6.9	101	95	64	39.6	11.7	9.9	0.6	7.276	7.42
3		92	100	60.6667	38.3	9.7	4	0.8		6.84	106	96	62	39	9.6	2.8	0.9	7.411	6.5	103	93	61	40.7	7.431	9	1.1	7.431	6.64	111	96	57	40.4	8.5	4.2	0.9	7.326	6.83
4		113	94	66.6667	37.5	10.6	5.7	0.9	7.285	8.94	112	96	64.6667	37.5	10	5.8	1.2	7.306	9.89	116	95	58.6667	39.1	9.6	5.4	0.8	7.28	8.59	151	96	55.3333	39.3	9.5	5.1	0.9	7.325	7.92
5		117	98	65	39.1	10.2	6.6	0.9	7.305	7.87	108	99	68.6667	37.9	10.5	6	0.9	7.351	7.19	95	98	67.6667	38.3	10.3	4.5	0.6	7.325	7.43	98	98	73.6667	38.1	9.3	4.2	0.7	7.309	7.02
6		135	96	71.3333	39.9	10	5.6	1	7.37	7.06	148	98	70.3333	39.8	10.2	5.6	0.8	7.323	7.14	153	97	67.3333	40.4	10.4	4.7	0.8	7.338	7.05	158	97		40.5	11.7	4.2	0.8	7.331	7.18
7		71	99	82.3333	38.2	11	5.7	1	7.401	7.26	82	99	82.6667	38.3	11.3	5.2	1	7.37	7.59	101	99	62.6667	38.9	12.3	4	0.8	7.313	8.09	111	99	64.6667	39.1	9.4	4.5	0.9	7.285	9.79
8		125	94	65	39.5	9	6.1	0.6	7.372	7.29	138	95	60	39.6	8.8	5.9	0.9	7.371	7.44					8.7	5.6	0.7	7.337	7.34					9	5.6	0.6	7.327	7.35
	Median	115	95.5	66.8333	39.3	10.1	5.7	0.85	7.306	7.58	110	96	66.6667	39.3	10.1	5.4	0.9	7.3605	7.515	103	96	62.6667	39.1	9.95	4.6	0.8	7.3375	7.195	111	97	60.5	39.3	9.35	4.75	0.85	7.317	7.385
	Q1	96.25	94	65	38.225	9.175	4.4	0.525	7.285	7.11	106	95	62.0833	38	9.075	3.825	0.8	7.324	7.1525	95	93	58.6667	38.8	8.55	4.075	0.625	7.316	6.705	98	96	53	38.8	8.625	4.2	0.625	7.27825	7.06
	Q3	132	99	71.3333	39.9	11	6.6	1	7.37925	7.99	144	99	71.6667	39.8	11.1	5.9	1	7.371	8.21	128.25	98.25	67.6667	40.475	10.6	5.6	0.8	7.351	8.09	152.75	98.25	69.1667	40.425	11.7	5.6	0.9	7.327	7.92
		1. Before arterial occlusion
		2. At 45 min with arterial occlusion
		3. Before venous occlusion
		4. At 45 min with venous occlusion

## Sheet: Lactate_increase (res.text)  
	LACTATE
Pig	Baseline parenchyma	Baseline surface	Baseline onzurf	max after arterial occlusion parenchyma	max after arterial occlusion surface	max onzurf	Baseline 2 parenchyma	baseline 2 surface	baseline 2 onzurf	max after venous occlusion parenchyma	max after venous occlusion surface	max onzurf	baseline 3 parenchyma	baseline 3 surface	baseline 3 onzurf
1	1.32287	2.34612		7.89515	6.58025		1.85295	3.20411		3.15154	4.11135	4.11135	1.5929	2.76707	2.76707
2	1.17002	2.02	1.50609	7.95136	8.22695	9.87066	1.23088	2.66862	1.79095	6.65094	9.15742	9.15742	1.15236	3.54824	3.54824
3	0.862995	3.18942	1.06593	8.18149	8.10159	3.89158	2.43867	3.61354	1.68777
4	1.45211	2.1559	0.989601	9.47003	3.76496	4.82096	3.11751		2.18553
5	1.93362	2.25735	1.54489	8.23253	7.22343	6.12496	1.92663		3.03721	9.90165			3.17396
6	2.24813	2.65638	1.3918	7.11995	6.22288	4.4942	2.12946	3.76676	1.31106	8.24335	7.60962	7.60962	2.78072	4.60202	4.60202
7	2.15428	2.66616	0.821503	8.97491	9.79581	4.00483	2.31371	3.5517	1.53379
8	1.22396	1.33309	1.21173	10.2792	10.0923	4.13699	1.47564	1.72676	1.54615	8.63626	8.37226	3.37083	1.95871	4.57248	1.71575
	Relative changes from baseline to max after occlusion			AFTER ARTERIAL OCCLUSION						VENOUS OCCLUSION
Pig				Parenchyma	Surface	Onzurf				Parenchyma	Surface	Onzurf
1	1			5.96822	2.80474					1.70083	1.28315
2	1			6.7959	4.07275	6.55383				5.40339	3.43152	5.11317
3	1			9.48034	2.54014	3.65088
4	1			6.52154	1.74635	4.87162
5	1			4.25757	3.19996	3.96465				5.13935
6	1			3.16705	2.34262	3.22907				3.87111	2.0202	5.80419
7	1			4.16609	3.67412	4.87501
8	1			8.39828	7.57062	3.4141				5.85256	4.84855	2.18015
				Parenchyma	Surface	Onzurf				Parenchyma	Surface	Onzurf
			Median	6.24488	3.00235	3.96465				5.13935	2.72586	5.11317
			Q1	4.2347	2.49076	3.53249				3.87111	1.83594	3.64666
			Q3	7.19649	3.77378	4.87332				5.40339	3.78578	5.45868
			Min	3.16705	1.74635	3.22907				5.51569	4.14003	5.45868
			Max	9.48034	7.57062	6.55383				5.31766	3.78721	5.45868

## Sheet: Microdialysis  Table 3
	GLUCOSE
		PARENCHYMA			SURFACE (CMA)				SURFACE (ONZURF)
	Baseline	Max after arterial occlusion	Before venous occlusion	Max after venous occlusion	Baseline	Max after arterial occlusion	Before venous occlusion	Max after venous occlusion	Baseline	Max after arterial occlusion	Before venous occlusion	Max after venous occlusion
	glucose_parenchyma_baseline	glucose_parenchyma_valueafteraoc	glucoseparenchymabeforevenousocc	glucoseparenchymaaftervoccl	glucose_surface_baseline	glucose_surface_valueafteraocclu	glucosesurfaceaftervoccl	glucosesurfacebeforevenousoccl	glucose_onzurf_baseline	glucose_onzurf_valueafteraocclus	glucoseonzurfbeforevenousoccl	glucoseonzurfaftervoccl
Pig 3	7.79908	5.78991	8.33995	3.69718	6.67742	4.02758	6.96301	3.92352
Pig 4	8.02607	6.57295	7.49389	7.62236	6.41579	4.06551	5.01648	4.1029	3.4521	1.2266	2.13122	1.24597
Pig 5	5.80523	7.64673			3.68852	2.51218			3.8589	4.21095
Pig 7	7.2908	5.48784			5.86162	5.86245			3.73131	2.53694
Pig 8	6.78567	6.27176	9.24342	6.7525	4.90402	2.85767	2.67699	1.90095	7.0064	3.48328	5.69551	4.64824
Pig 9	6.43738	4.8403	5.44194	6.2822	7.01959	4.82868	5.27329	3.85174	6.94139	6.18319	6.51366	4.45147
Pig 10	7.66164	6.1569			5.92445	3.48173			1.80286	0.406858
Pig 11	6.25315	4.70814	6.45339	4.99511	5.54723	5.05165	5.62791	5.1608	2.64629	0.423657	2.7756	0.535163
median	7.03823	5.97341	7.49389	6.2822	5.89304	4.04655	5.27329	3.92352	3.73131	2.53694	4.23556	2.84872
Q1	6.39132	5.32595	6.45339	4.99511	5.38643	3.32572	5.01648	3.85174	3.0492	0.825131	2.61451	1.06827
Q3	7.696	6.34706	8.33995	6.7525	6.4812	4.88442	5.62791	4.1029	5.40014	3.84712	5.90005	4.50066
PYRUVATE
	Pyruvate_parenchyma_baseline	Pyruvate_parenchyma_value after a occlusion	Pyruvate parenchyma before venous occl	Pyruvate parenchyma after v occl	Pyruvate_surface_baseline	Pyruvate_surface_value after a occlusion	Pyruvate surface before venous occl	Pyruvate surface after v occl	Pyruvate_onzurf_baseline	Pyruvate_onzurf_value after a occlusion	Pyruvate onzurf before venous occl	Pyruvate onzurf after v occl
Pig 3	147.49	102.703	185.355	168.873	150.535	111.472	177.797	175.261
Pig 4	151.756	78.1963	137.022	84.624	235.89	158.105	176.516	175.968	93.2133	16.1244	78.4197	15.7261
Pig 5	96.0773	38.4823			155.025	113.856			65.8763	45.2168
Pig 7	137.63	85.5484			50.695	46.6736			50.695	46.4379
Pig 8	197.798	38.6075	159.992	120.679	204.971	201.111	166.987	110.052	63.3696	50.8868	101.764	42.4116
Pig 9	203.084	104.701	179.112	129.031	230.938	161.197	180.803	149.199	93.7572	54.8935	78.2126	44.4852
Pig 10	156.501	72.5581			154.514	91.1132			57.9809	17.661
Pig 11	140.572	68.5477	134.267	149.447	147.309	59.9946	125.213	119.887	91.5042	21.32	68.7571	19.995
median	149.623	75.3772	159.992	129.031	154.769	112.664	176.516	149.199	65.8763	45.2168	78.3161	31.2033
q1	139.837	61.0627	137.022	120.679	149.729	83.3336	166.987	119.887	60.6752	19.4905	75.8487	18.9277
q3	166.825	89.8371	179.112	149.447	211.463	158.878	177.797	175.261	92.3588	48.6624	84.2557	42.93
	LACTATE
	Lactate_parenchyma_baseline	Lactate_parenchyma_value after a occlusion	Lactate parenchyma before venous occl	Lactate parenchyma after v occl	Lactate_surface_baseline	Lactate_surface_value after a occlusion	Lactate surface before venous occl	Lactate surface after v occl	Lactate_onzurf_baseline	Lactate_onzurf_value after a occlusion	Lactate onzurf before venous occl	Lactate onzurf after v occl
Pig 3	1.42482	7.95136	2.58485	2.94304	2.64564	7.91583	3.77619	3.67503
Pig 4	1.2145	8.18149	1.19994	6.65094	2.14217	8.07074	2.89293	9.15742	1.68742	4.95691	1.55174	5.62776
Pig 5	2.91656	9.47003			3.17057	7.88321			1.11226	3.89158
Pig 7	2.01188	9.47003			2.4602	3.76496			0.899792	4.82096
Pig 8	1.99141	8.23253	2.35496	7.54441	2.54409	5.5358	5.15277	5.98435	1.14939	5.40555	2.64716	5.67645
Pig 9	1.92084	7.11995	2.20229	8.24335	2.72402	6.22288	4.17089	6.77549	1.3423	3.12751	1.39013	2.54853
Pig 10	2.13403	8.94284			2.87258	9.61465			0.870283	4.39442
Pig 11	1.37248	11.2671	1.22231	8.86705	1.15126	9.10433	1.42174	8.14148	1.303	4.13699	1.27843	3.37083
median	1.95612	8.58769	2.20229	7.54441	2.59487	7.89952	3.77619	6.77549	1.14939	4.39442	1.47094	4.49929
Q1	1.41173	8.12396	1.22231	6.65094	2.38069	6.05111	2.89293	5.98435	1.00602	4.01429	1.36221	3.16525
Q3	2.04242	9.47003	2.35496	8.24335	2.76116	8.32914	4.17089	8.14148	1.32265	4.88893	1.82559	5.63993
LP-RATIO
	LPratio_parenchyma_baseline	LPratio_parenchyma_value after a occlusion	Lpratio parenchyma before venous occl	Lpratio parenchyma after v occl	LPratio_surface_baseline	LPratio_surface_value after a occlusion	Lpratio surface before venous occl	Lpratio surface after v occl	LPratio_onzurf_baseline	LPratio_onzurf_value after a occlusion	LPratio onzurf before venous occl	Lpratio onzurf after v occl
Pig 3	10.2207	71.4626	14.2876	18.5454	20.4983	72.229	20.6308	20.5954
Pig 4	7.54894	103.53	8.79412	76.6746	11.1111	51.1121	16.3553	52.6235	18.1027	307.416	19.7876	357.861
Pig 5	44.0775	129.354			27.1861	106.762			16.884	80.1725
Pig 7	12.9204	109.832			15.5572	26.0503			17.7492	76.6745
Pig 8	10.8842	213.296	14.7305	90.5206	12.5279	27.526	30.8573	50.2924	16.7669	129.326	33.8511	139.396
Pig 9	25.0575	70.3914	12.5223	65.0184	13.1602	39.1168	23.0227	49.0236	14.8423	57.5941	17.7684	90.5206
Pig 10	13.5908	123.345			18.0682	106.873			14.933	162.968
Pig 11	9.61165	164.369	9.10352	60.2344	7.80614	204.588	12.2795	72.3011	14.3447	268.026	23.0228	177.81
median	10.8842	109.832	10.8129	62.6264	13.1602	51.1121	18.493	49.658	15.8499	104.749	19.7876	139.396
quartile 1	10.0684	95.5129	9.10352	60.2344	12.1737	36.2191	16.3553	49.0236	14.8876	78.4235	19.2828	127.177
Q3	16.4575	138.108	14.2876	76.6746	18.6757	106.79	23.0227	52.6235	17.3166	215.497	25.7299	222.823
	GLYCEROL
	Glycerol_parenchyma_baseline	Glycerol_parenchyma_value after a occlusion	Glycerol parenchyma before venous occl	Glycerol parenchyma after v occl	Glycerol_surface_baseline	Glycerol_surface_value after a occlusion	Glycerol surface before venous occl	Glycerol surface after v occl
Pig 3	129.144	278.453	32.289	27.9374	121.034	250.301	51.3717	43.3751
Pig 4	44.801	276.057	91.8769	149.418	77.7603	268.226	143.849	319.032
Pig 5	58.4546	345.744			163.002	390.446
Pig 7	78.7815	185.03			11.9223	9.67278
Pig 8	146.185	649.018	481.332	453.405	16.9241	85.6716	24.2919	16.5813
Pig 9	47.9076	177.767	78.1864	145.452	323.537	208.937	177.407	189.026
Pig 10	39.0479	275.294			69.9454	236.923
Pig 11	42.5827	322.899	50.6503	183.49	57.9679	304.35	35.2035	200.625
median	53.1811	277.255	78.1864	149.418	73.8529	243.612	51.3717	189.026
quartile1	44.2464	252.728	50.6503	145.452	47.7069	178.12	35.2035	43.3751
q3	91.3722	328.61	91.8769	183.49	131.526	277.257	143.849	200.625

## Sheet: Microdialysis Fig 3
Time from stabilization (hh:mm)	Metabolite	Catheter placement
			Pig1	Pig2	Pig3	Pig4	Pig5	Pig6	Pig7	Pig8	MEDIAN	Q1	Q3
00:00:00	Glucose	Parenchyma	8.09932		2.62693	8.5101	8.17564			6.59336
00:15:00	Glucose	Parenchyma	6.77334	7.79246	2.87633	8.33277	7.78248	6.15378	7.86792	6.7941	7.28829	6.61845	7.81133
00:30:00	Glucose	Parenchyma	8.49193	8.03555	4.0923	8.17308	7.94071	6.39114	7.55902	6.6357	7.74986	6.57456	8.06993
00:45:00	Glucose	Parenchyma	8.75959	7.80842	4.95777	7.95396	7.87872	6.45726	7.4687	6.33978	7.63856	6.42789	7.89753
01:00:00	Glucose	Parenchyma	7.79908	8.02607	3.54438	7.2908	6.78567	6.43738	7.66164	6.25315	7.03823	6.39132	7.696
01:15:00	Glucose	Parenchyma	6.92346	7.72986	3.85873	6.78337	7.81045	5.34289	7.99511	5.71513	6.85342	5.62207	7.75
01:30:00	Glucose	Parenchyma	6.54201	6.74487	3.59248	6.12584	9.03521	4.8403	7.05805	4.70814	6.33392	4.80726	6.82316
01:45:00	Glucose	Parenchyma	5.78991	6.57295	4.37465	5.48784	6.27176	5.12986	6.1569	5.39099	5.63888	5.32571	6.18561
02:00:00	Glucose	Parenchyma	5.84598	6.56527	5.80523	5.88838	6.73453	5.41902	6.91078	7.33708	6.22682	5.83579	6.77859
02:15:00	Glucose	Parenchyma	7.32046	5.85045	7.34672	6.80838	7.69726	6.80003	7.54016	7.49692	7.33359	6.80629	7.50773
02:30:00	Glucose	Parenchyma	7.1498	8.27164	6.90375	6.69916	7.7365	6.91366	7.66767	7.14608	7.14794	6.91118	7.68488
02:45:00	Glucose	Parenchyma	6.79527	9.65475	7.64673	6.70724	7.92895	5.75462	8.6501	7.05853	7.35263	6.77326	8.10924
03:00:00	Glucose	Parenchyma	3.12163	10.2675	6.52768	6.70974	7.89077	5.35919	7.93407	7.09366	6.9017	6.23556	7.9016
03:15:00	Glucose	Parenchyma	5.33779	8.77848			7.21314	5.64446		7.04325	7.04325	5.64446	7.21314
03:30:00	Glucose	Parenchyma	7.99991	7.17327			6.78516	5.90586		6.84723	6.84723	6.78516	7.17327
03:45:00	Glucose	Parenchyma	8.33995	7.49389			9.24342	5.44194		6.45339	7.49389	6.45339	8.33995
04:00:00	Glucose	Parenchyma	6.31042	9.48006			8.67205	5.88112		6.15018	6.31042	6.15018	8.67205
04:15:00	Glucose	Parenchyma	5.07965	9.44835			7.09526	6.90298		5.47783	6.90298	5.47783	7.09526
04:30:00	Glucose	Parenchyma	4.2687	8.36181			6.7525	6.2822		4.99511	6.2822	4.99511	6.7525
04:45:00	Glucose	Parenchyma	3.69718	7.62236			6.51511			5.16191	5.83851	4.79573	6.79192
05:00:00	Glucose	Parenchyma	3.35424	9.87431			6.59402	6.38286		3.146	6.38286	3.35424	6.59402
05:15:00	Glucose	Parenchyma	3.42156	7.62974			6.59402	6.06897		3.72968	6.06897	3.72968	6.59402
05:30:00	Glucose	Parenchyma	2.94551	8.04147			6.93785	5.93383		4.37441	5.93383	4.37441	6.93785
05:45:00	Glucose	Parenchyma	2.64417	8.00536			7.44609	7.34001		4.91239	7.34001	4.91239	7.44609
06:00:00	Glucose	Parenchyma	2.54058	8.48144				7.19442		5.1888	6.19161	4.52675	7.51618
06:15:00	Glucose	Parenchyma		8.65173				7.17153		5.15848	7.17153	6.16501	7.91163
06:30:00	Glucose	Parenchyma						7.33214		4.75053	6.04133	5.39593	6.68674
00:00:00	Glucose	Surface (CMA-65)	7.05559	6.97087	4.80738	5.68225	5.54746	7.50227	5.86355	6.26654	6.06505	5.64855	6.99205
00:15:00	Glucose	Surface (CMA-65)	7.26541	6.92536	3.45966	5.92302	5.48611	7.35356	6.05698	6.29902	6.178	5.81379	7.01037
00:30:00	Glucose	Surface (CMA-65)	7.3406	6.81033	3.89318	5.6782	5.21908	7.13197	6.2649	5.86284	6.06387	5.56342	6.89074
00:45:00	Glucose	Surface (CMA-65)	6.67742	6.41579	3.68852	5.86162	4.90402	7.01959	5.92445	5.54723	5.89304	5.38643	6.4812
01:00:00	Glucose	Surface (CMA-65)	5.03583	6.55607	3.78938	6.20312	4.62957	6.56707	5.44835	5.34868	5.39851	4.93427	6.29135
01:15:00	Glucose	Surface (CMA-65)	4.59682	6.04901	3.83264	6.15777	3.73374	5.46707	4.724	5.05165	4.88783	4.40578	5.61256
01:30:00	Glucose	Surface (CMA-65)	4.29154	4.79892	2.51218	5.86245	2.85767	5.24804	3.48173	5.27839	4.54523	3.32572	5.25563
01:45:00	Glucose	Surface (CMA-65)	4.02758	4.06551	2.43229	5.87569	4.07253	4.82868	3.67165	5.19716	4.06902	3.9386	4.9208
02:00:00	Glucose	Surface (CMA-65)	4.98714	4.56252	2.68927	6.22024	3.93471	5.64153	5.06948	5.83547	5.02831	4.40557	5.69001
02:15:00	Glucose	Surface (CMA-65)	5.05949	6.62742	2.83429	6.25464	3.98031	5.67515	5.65673	6.21081	5.66594	4.78969	6.22177
02:30:00	Glucose	Surface (CMA-65)	4.79599	7.9497	3.09768	6.4427	3.79579	5.77959	5.61004	6.06379	5.69482	4.54594	6.15852
02:45:00	Glucose	Surface (CMA-65)	1.78084	8.32647	3.1538	6.30756	3.51449	5.60472	5.53114	5.94702	5.56793	3.42432	6.03716
03:00:00	Glucose	Surface (CMA-65)	4.24628	7.00023			3.3367	5.51339		5.61993	5.51339	4.24628	5.61993
03:15:00	Glucose	Surface (CMA-65)	6.34051	5.30082			3.07672	5.61876		5.66512	5.61876	5.30082	5.66512
03:30:00	Glucose	Surface (CMA-65)	6.96301	5.01648			2.67699	5.27329		5.62791	5.27329	5.01648	5.62791
03:45:00	Glucose	Surface (CMA-65)	5.28015	5.88075			2.98258	5.10785		5.02443	5.10785	5.02443	5.28015
04:00:00	Glucose	Surface (CMA-65)	4.48797	4.91585				4.75838		5.00314	4.83711	4.69078	4.93767
04:15:00	Glucose	Surface (CMA-65)	3.92352	4.1029			1.90095	3.85174		5.1608	3.92352	3.85174	4.1029
04:30:00	Glucose	Surface (CMA-65)	3.447	3.89954			1.81556			5.27171	3.67327	3.03914	4.24258
04:45:00	Glucose	Surface (CMA-65)	3.29638	3.84965			2.22995	4.04775		5.50249	3.84965	3.29638	4.04775
05:00:00	Glucose	Surface (CMA-65)	2.59061	4.65128			2.48687	4.0887		5.79122	4.0887	2.59061	4.65128
05:15:00	Glucose	Surface (CMA-65)	2.32462	5.58765			2.65071	4.15571		6.12671	4.15571	2.65071	5.58765
05:30:00	Glucose	Surface (CMA-65)	1.96076	6.31069			2.95553	4.72548		6.21505	4.72548	2.95553	6.21505
05:45:00	Glucose	Surface (CMA-65)	1.8167	6.0788				4.73682		6.61582	5.40781	4.00679	6.21305
06:00:00	Glucose	Surface (CMA-65)		6.42523				4.66601		6.61777	6.42523	5.54562	6.5215
06:15:00	Glucose	Surface (CMA-65)								6.47308
06:30:00	Glucose	Surface (CMA-65)						7.33214		4.75053	6.04133	5.39593	6.68674
00:00:00	Glucose	Surface (Onzurf)
00:15:00	Glucose	Surface (Onzurf)		4.01807	4.80495	3.12521	5.68082	6.49632	2.36448	2.99279	4.01807	3.059	5.24289
00:30:00	Glucose	Surface (Onzurf)		4.07956	4.70028	3.76062	5.92874	6.628	0.951611	2.90886	4.07956	3.33474	5.31451
00:45:00	Glucose	Surface (Onzurf)			4.95607	3.36037	5.82862	7.19337	2.27406	2.78623	4.15822	2.92977	5.61049
01:00:00	Glucose	Surface (Onzurf)		3.4521	3.8589	3.73131	7.0064	6.94139	1.80286	2.64629	3.73131	3.0492	5.40014
01:15:00	Glucose	Surface (Onzurf)		3.18017	3.31343	3.79717	5.55359	6.47671	1.72369	2.86141	3.31343	3.02079	4.67538
01:30:00	Glucose	Surface (Onzurf)		2.23548	3.69161	4.76368	4.14192	6.4548	1.79699	1.85756	3.69161	2.04652	4.4528
01:45:00	Glucose	Surface (Onzurf)		1.63946	4.21095	4.51293	3.71641	6.18403	0.406858	0.423657	3.71641	1.03156	4.36194
02:00:00	Glucose	Surface (Onzurf)		1.2266	4.57982	2.53694	3.48328	6.18319	0.280364	0.123144	2.53694	0.753484	4.03155
02:15:00	Glucose	Surface (Onzurf)		1.66947	4.70141	4.60983	4.20799	6.87852	0.768261	0.918916	4.20799	1.29419	4.65562
02:30:00	Glucose	Surface (Onzurf)		2.90868	4.58	5.10751	4.80417	7.31803	1.40871	2.01055	4.58	2.45962	4.95584
02:45:00	Glucose	Surface (Onzurf)		3.99535	4.13227	4.33245	5.3092	7.29184	1.60945	2.43288	4.13227	3.21411	4.82082
03:00:00	Glucose	Surface (Onzurf)		3.89633	5.14896	4.16052	5.43521	7.10723	1.64486	2.8507	4.16052	3.37352	5.29208
03:15:00	Glucose	Surface (Onzurf)		3.15768			5.63498	7.3089		1.41083	4.39633	2.72097	6.05346
03:30:00	Glucose	Surface (Onzurf)		2.39469			5.44618	6.9407		2.76268	4.10443	2.67068	5.81981
03:45:00	Glucose	Surface (Onzurf)		2.13122			5.69551	6.51366		2.7756	4.23556	2.61451	5.90005
04:00:00	Glucose	Surface (Onzurf)		3.20438			5.69551	6.15795		2.60231	4.44995	3.05386	5.81112
04:15:00	Glucose	Surface (Onzurf)		2.34041			5.05126	5.83356		2.44484	3.74805	2.41873	5.24684
04:30:00	Glucose	Surface (Onzurf)		1.24597			4.64824	5.17476		1.49736	3.0728	1.43451	4.77987
04:45:00	Glucose	Surface (Onzurf)		0.984948			4.46398			0.6001	0.984948	0.792524	2.72446
05:00:00	Glucose	Surface (Onzurf)		1.12869			4.07056	4.97486		0.535163	2.59962	0.980306	4.29664
05:15:00	Glucose	Surface (Onzurf)		1.71712			4.07056	4.83356		1.26065	2.89384	1.603	4.26131
05:30:00	Glucose	Surface (Onzurf)		2.37701			2.92138	4.88802		1.83218	2.64919	2.2408	3.41304
05:45:00	Glucose	Surface (Onzurf)		2.77315			3.08394	4.50798		1.93268	2.92855	2.56304	3.43995
06:00:00	Glucose	Surface (Onzurf)		3.0524				4.45147		1.86844	3.0524	2.46042	3.75194
06:15:00	Glucose	Surface (Onzurf)						5.32923		1.85518	3.59221	2.72369	4.46072
06:30:00	Glucose	Surface (Onzurf)								1.85764	1.85764	1.85764	1.85764
00:00:00	Pyruvate	Parenchyma
00:15:00	Pyruvate	Parenchyma	143.904	153.834	133.563	92.0293	145.832	158.857	200.751	148.697	140.997	145.832	140.997
00:30:00	Pyruvate	Parenchyma	153.834	152.305	148.179	89.1605	133.552	171.138	218.473	154.676	139.304	152.305	139.304
00:45:00	Pyruvate	Parenchyma	152.305	147.49	151.756	90.0188	137.63	197.798	203.084	156.501	140.572	151.756	140.572
01:00:00	Pyruvate	Parenchyma	147.49	140.467	160.889	83.1283	156.613	185.266	188.14	157.187	142.793	156.613	142.793
01:15:00	Pyruvate	Parenchyma	140.467	102.919	175.724	91.4849	141.1	165.126	189.648	163.262	152.829	152.829	140.467
01:30:00	Pyruvate	Parenchyma	102.919	102.703	178.94	87.0468	100.971	114.743	172.717	118.676	112.769	112.769	102.703
01:45:00	Pyruvate	Parenchyma	102.703	158.49	123.803	96.0773	85.5484	38.6075	129.891	72.5581	68.5477	96.0773	72.5581
02:00:00	Pyruvate	Parenchyma	158.49	229.877	78.1963	66.1688	157.093	133.814	104.701	103.362	89.2102	104.701	89.2102
02:15:00	Pyruvate	Parenchyma	229.877	242.575	178.198	38.4823	290.759	184.296	168.252	168.666	206.164	184.296	168.666
02:30:00	Pyruvate	Parenchyma	242.575	251.832	168.604	65.0448	294.119	163.598	172.441	195.793	172.413	172.441	168.604
02:45:00	Pyruvate	Parenchyma	251.832	226.184	141.333	103.297	229.106	186.1	168.846	194.604	142.293	186.1	142.293
03:00:00	Pyruvate	Parenchyma	226.184	216.949	167.578	167.247	207.44	193.302	157.433	159.043	144.104	167.578	159.043
03:15:00	Pyruvate	Parenchyma	148.491	217.291	193.318			210.197	162.798		143.33	178.058	152.068
03:30:00	Pyruvate	Parenchyma	138.798	194.961	153.256			199.258	174.804		136.041	164.03	142.412
03:45:00	Pyruvate	Parenchyma	161.815	185.355	137.022			159.992	179.112		134.267	160.903	142.764
04:00:00	Pyruvate	Parenchyma	194.961	181.722	155.409			182.81	194.731		135.02	182.266	161.987
04:15:00	Pyruvate	Parenchyma	185.355	167.221	180.329			140.03	201.052		170.097	175.213	167.94
04:30:00	Pyruvate	Parenchyma	181.722	189.082	111.018			120.679	129.031		157.619	143.325	122.767
04:45:00	Pyruvate	Parenchyma	167.221	168.873	84.624			126.333			149.447	149.447	126.333
05:00:00	Pyruvate	Parenchyma	189.082	164.763	116.709			201.215	175.429		173.627	174.528	166.979
05:15:00	Pyruvate	Parenchyma	168.873	162.288	193.215			201.215	204.23		164.205	181.044	165.372
05:30:00	Pyruvate	Parenchyma	164.763	143.289	172.092			178.043	198.765		146.521	168.428	151.082
05:45:00	Pyruvate	Parenchyma	162.288	142.632	148.41			158.186	212.321			158.186	148.41
06:00:00	Pyruvate	Parenchyma	143.289	137.188	124.221				193.674			140.238	133.946
06:15:00	Pyruvate	Parenchyma	142.632		126.016				194.86			142.632	134.324
06:30:00	Pyruvate	Parenchyma	137.188
00:00:00	Pyruvate	Surface (CMA-65)
00:15:00	Pyruvate	Surface (CMA-65)	151.805	179.81	173.346	150.331	213.994	263.708	162.901	146.28	168.124	151.437	188.356
00:30:00	Pyruvate	Surface (CMA-65)	154.079	186.136	172.846	152.889	202.234	257.89	167.202	147.309	170.024	153.781	190.16
00:45:00	Pyruvate	Surface (CMA-65)	147.044	194.431	149.696	155.746	220.003	241.816	159.196	149.425	157.471	149.629	200.824
01:00:00	Pyruvate	Surface (CMA-65)	150.535	202.503	155.025	155.946	204.971	230.938	154.514	164.61	160.278	154.897	203.12
01:15:00	Pyruvate	Surface (CMA-65)	123.47	209.091	131.901	142.95	255.573	227.433	154.522	144.974	149.748	140.188	213.676
01:30:00	Pyruvate	Surface (CMA-65)	111.472	235.89	113.856	141.117	229.025	202.029	130.908	74.4841	136.012	113.26	208.778
01:45:00	Pyruvate	Surface (CMA-65)	137.377	176.076	158.638	143.626	201.111	167.641	91.1132	59.9946	151.132	125.811	169.749
02:00:00	Pyruvate	Surface (CMA-65)	181.03	158.105	184.184	144.526	217.886	161.197	115.246	136.109	159.651	142.422	181.819
02:15:00	Pyruvate	Surface (CMA-65)	199.563	205.838	186.586	148.721	231.233	187.059	147.981	205.1	193.311	177.12	205.284
02:30:00	Pyruvate	Surface (CMA-65)	215.773	178.226	162.495	142.336	228.114	179.679	149.817	166.343	172.285	159.326	188.703
02:45:00	Pyruvate	Surface (CMA-65)	212.434	161.205	185.278	140.392	212.172	178.363	150.236	153.576	169.784	152.741	192.002
03:00:00	Pyruvate	Surface (CMA-65)	140.703	176.295	216.305	135.585	208.515	176.359	145.949	151.493	163.894	144.637	184.398
03:15:00	Pyruvate	Surface (CMA-65)	129.974	190.156			186.832	184.736		170.809	184.736	170.809	186.832
03:30:00	Pyruvate	Surface (CMA-65)	176.336	171.552			172.78	179.458		125.213	172.78	171.552	176.336
03:45:00	Pyruvate	Surface (CMA-65)	177.797	176.516			166.987	180.803		114.881	176.516	166.987	177.797
04:00:00	Pyruvate	Surface (CMA-65)	178.96	220.448			125.085	180.169		124.064	178.96	125.085	180.169
04:15:00	Pyruvate	Surface (CMA-65)	164.536	245.941				164.675		129.887	164.606	155.874	184.992
04:30:00	Pyruvate	Surface (CMA-65)	181.664	178.55			125.542	149.199		121.021	149.199	125.542	178.55
04:45:00	Pyruvate	Surface (CMA-65)	175.261	175.968			118.991			119.887	147.574	119.663	175.437
05:00:00	Pyruvate	Surface (CMA-65)	191.982	210.678			110.052	190.341		168.997	190.341	168.997	191.982
05:15:00	Pyruvate	Surface (CMA-65)	153.565	221.565			110.684	219.789		185.345	185.345	153.565	219.789
05:30:00	Pyruvate	Surface (CMA-65)	144.002	212.877			126.737	231.212		170.47	170.47	144.002	212.877
05:45:00	Pyruvate	Surface (CMA-65)	143.682	179.652			113.603	241.534			161.667	136.163	195.123
06:00:00	Pyruvate	Surface (CMA-65)	153.901	226.623				234.002			226.623	190.262	230.313
06:15:00	Pyruvate	Surface (CMA-65)		202.73				225.124			213.927	208.329	219.526
06:30:00	Pyruvate	Surface (CMA-65)
00:00:00	Pyruvate	Surface (Onzurf)
00:15:00	Pyruvate	Surface (Onzurf)		84.0894	74.194	48.7501	78.5608	173.666	70.2614	83.9416	78.5608	72.2277	84.0155
00:30:00	Pyruvate	Surface (Onzurf)		84.4558	63.6415	41.8355	81.2118	125.366	28.3414	87.448	81.2118	52.7385	85.9519
00:45:00	Pyruvate	Surface (Onzurf)			66.2015	51.3478	78.1454	111.162	72.6234	78.6288	75.3844	67.807	78.508
01:00:00	Pyruvate	Surface (Onzurf)		93.2133	65.8763	50.695	63.3696	93.7572	57.9809	91.5042	65.8763	60.6752	92.3588
01:15:00	Pyruvate	Surface (Onzurf)		99.4101	82.2802	46.6736	138.083	98.973	59.2085	90.18	90.18	70.7443	99.1915
01:30:00	Pyruvate	Surface (Onzurf)		79.1948	66.9173	88.396	97.5921	87.0543	67.1197	78.3111	79.1948	72.7154	87.7251
01:45:00	Pyruvate	Surface (Onzurf)		34.1659	45.2168	61.7637	50.8868	65.8157	26.6974	34.7244	45.2168	34.4452	56.3252
02:00:00	Pyruvate	Surface (Onzurf)		16.1244	48.5402	46.4379	51.0473	54.8935	17.661	21.32	46.4379	19.4905	49.7937
02:15:00	Pyruvate	Surface (Onzurf)		98.0266	99.0081	71.91	148.393	66.2322	51.9286	64.9371	71.91	65.5846	98.5173
02:30:00	Pyruvate	Surface (Onzurf)		117.816	108.633	58.5573	142.175	68.7946	84.9141	128.366	108.633	76.8544	123.091
02:45:00	Pyruvate	Surface (Onzurf)		89.9851	128.65	46.0752	132.935	67.3839	94.87	87.9009	89.9851	77.6424	111.76
03:00:00	Pyruvate	Surface (Onzurf)		102.824	100.124	56.0009	136.021	61.7515	80.5619	78.45	80.5619	70.1008	101.474
03:15:00	Pyruvate	Surface (Onzurf)		108.005			129.303	61.985		35.8091	84.9948	55.441	113.329
03:30:00	Pyruvate	Surface (Onzurf)		83.6002			120.229	50.2419		79.092	81.3461	71.8795	92.7573
03:45:00	Pyruvate	Surface (Onzurf)		78.4197			101.764	78.2126		68.7571	78.3161	75.8487	84.2557
04:00:00	Pyruvate	Surface (Onzurf)		104.719			101.764	89.5907		62.6678	95.6773	82.86	102.503
04:15:00	Pyruvate	Surface (Onzurf)		71.3618			109.001	63.2666		59.9243	67.3142	62.431	80.7716
04:30:00	Pyruvate	Surface (Onzurf)		29.5759			94.8776	44.4852		40.3462	42.4157	37.6536	57.0833
04:45:00	Pyruvate	Surface (Onzurf)		15.7261			42.4116			21.3077	21.3077	18.5169	31.8596
05:00:00	Pyruvate	Surface (Onzurf)		47.6568			107.899	58.6767		19.995	53.1667	40.7413	70.9823
05:15:00	Pyruvate	Surface (Onzurf)		107.57			107.899	54.2531		52.4168	80.9113	53.794	107.652
05:30:00	Pyruvate	Surface (Onzurf)		95.4741			26.1589	59.7146		64.094	61.9043	51.3257	71.939
05:45:00	Pyruvate	Surface (Onzurf)		85.7312			52.9077	53.1572		49.9381	53.0325	52.1653	61.3007
06:00:00	Pyruvate	Surface (Onzurf)		78.1227				44.0657		52.9136	52.9136	48.4896	65.5181
06:15:00	Pyruvate	Surface (Onzurf)						38.2185		50.7669	44.4927	41.3556	47.6298
06:30:00	Pyruvate	Surface (Onzurf)
00:00:00	Lactate	Parenchyma
00:15:00	Lactate	Parenchyma	1.32675	1.05239	0.943554	1.42295	2.09174	2.31494	1.88397	1.34262	1.38278	1.25816	1.93591
00:30:00	Lactate	Parenchyma	1.36302	1.20443	0.596998	1.38948	1.90523	2.439	2.26306	1.3628	1.37625	1.32321	1.99469
00:45:00	Lactate	Parenchyma	1.34614	1.20878	1.10229	1.64676	2.08876	2.31776	2.33606	1.21031	1.49645	1.20993	2.14601
01:00:00	Lactate	Parenchyma	1.42482	1.2145	2.91656	2.01188	1.99141	1.92084	2.13403	1.37248	1.95612	1.41173	2.04242
01:15:00	Lactate	Parenchyma	5.9703	1.33531	4.97785	4.06244	3.61444	2.54225	2.8178	2.02513	3.21612	2.41297	4.29129
01:30:00	Lactate	Parenchyma	7.40885	2.83399	7.55179	7.16429	5.12828	4.28546	6.15964	6.73572	6.44768	4.91757	7.22543
01:45:00	Lactate	Parenchyma	5.43229	6.51097	8.18149	9.47003	8.23253	6.22216	8.94284	11.2671	8.20701	6.43876	9.07464
02:00:00	Lactate	Parenchyma	2.68044	7.95136	7.90538	8.37938	6.77356	7.11995	7.35198	10.9845	7.62868	7.03335	8.05837
02:15:00	Lactate	Parenchyma	2.36751	5.98337	4.97397	4.37218	2.81583	3.33341	2.59162	2.90457	3.11899	2.75977	4.52263
02:30:00	Lactate	Parenchyma	2.04485	1.77792	3.02327	3.28918	1.9813	2.48649	2.49404	1.939	2.26567	1.97073	2.62634
02:45:00	Lactate	Parenchyma	1.91729	1.22972	2.46886	3.48463	1.82179	1.98258	2.81946	1.84813	1.94994	1.84155	2.55651
03:00:00	Lactate	Parenchyma	2.06677	1.37332	2.65045	3.09296	1.88496	1.83357	2.53464	1.49654	1.97587	1.74931	2.5636
03:15:00	Lactate	Parenchyma	1.92233	1.30121			1.56287	1.94586		1.47899	1.56287	1.47899	1.92233
03:30:00	Lactate	Parenchyma	2.15503	1.01911			1.60592	2.43634		1.46245	1.60592	1.46245	2.15503
03:45:00	Lactate	Parenchyma	2.58485	1.19994			2.35496	2.20229		1.22231	2.20229	1.22231	2.35496
04:00:00	Lactate	Parenchyma	2.88678	1.53015			2.80397	2.62423		1.26548	2.62423	1.53015	2.80397
04:15:00	Lactate	Parenchyma	2.94304	3.38971			3.55895	5.20203		4.20774	3.55895	3.38971	4.20774
04:30:00	Lactate	Parenchyma	2.44638	5.29567			5.6912	8.24335		6.44005	5.6912	5.29567	6.44005
04:45:00	Lactate	Parenchyma	2.08261	6.65094			7.54441			8.86705	7.09768	5.50886	7.87507
05:00:00	Lactate	Parenchyma	1.88772	5.40101			4.29745	6.55985		6.13251	5.40101	4.29745	6.13251
05:15:00	Lactate	Parenchyma	1.83324	2.09336			4.29745	4.8247		4.20045	4.20045	2.09336	4.29745
05:30:00	Lactate	Parenchyma	1.61801	1.5357			3.59594	3.91635		3.75829	3.59594	1.61801	3.75829
05:45:00	Lactate	Parenchyma	1.61339	1.26162			3.0973	3.18972			2.35535	1.52545	3.1204
06:00:00	Lactate	Parenchyma	1.35903	1.19764			3.0973	2.826			2.09251	1.31868	2.89382
06:15:00	Lactate	Parenchyma		1.13201				2.70785			1.91993	1.52597	2.31389
06:30:00	Lactate	Parenchyma
00:00:00	Lactate	Surface (CMA-65)
00:15:00	Lactate	Surface (CMA-65)	2.28536	1.74624	3.19523	2.05944	2.78613	2.63664	2.31032	1.21469	2.29784	1.98114	2.67402
00:30:00	Lactate	Surface (CMA-65)	2.5416	1.91563	3.85082	2.23426	2.53358	2.70231	2.71458	1.13272	2.53759	2.1546	2.70538
00:45:00	Lactate	Surface (CMA-65)	2.64564	2.14217	3.17057	2.4602	2.54409	2.72402	2.87258	1.15126	2.59487	2.38069	2.76116
01:00:00	Lactate	Surface (CMA-65)	3.08712	2.27595	5.63565	2.42609	3.17814	2.56254	2.76717	1.32949	2.66486	2.38855	3.10988
01:15:00	Lactate	Surface (CMA-65)	6.6409	2.49784	7.01208	2.60182	3.66059	2.99414	3.86322	2.14777	3.32736	2.57583	4.55764
01:30:00	Lactate	Surface (CMA-65)	7.91583	5.04695	8.76971	2.85583	4.76852	4.32491	6.77396	6.08897	5.56796	4.65762	7.05943
01:45:00	Lactate	Surface (CMA-65)	6.58025	8.07074	7.88321	2.97766	5.5358	5.33752	9.61465	9.10433	7.23173	5.48623	8.32914
02:00:00	Lactate	Surface (CMA-65)	4.40126	8.05334	7.76135	3.76496	4.6354	6.22288	8.77184	7.45628	6.83958	4.57686	7.83434
02:15:00	Lactate	Surface (CMA-65)	4.11945	5.36576	6.93791	3.67548	4.85922	4.41823	4.77521	3.63477	4.59672	4.00846	4.98585
02:30:00	Lactate	Surface (CMA-65)	4.06186	3.03745	4.87514	3.56364	4.87092	3.93015	3.62321	2.01956	3.77668	3.43209	4.26412
02:45:00	Lactate	Surface (CMA-65)	4.11633	2.62456	4.49867	3.67283	5.04222	3.6041	3.93484	1.79905	3.80383	3.35921	4.21192
03:00:00	Lactate	Surface (CMA-65)	3.42304	2.79199	3.93593	3.56364	5.06293	3.66409	3.48997	1.74141	3.5268	3.26528	3.73205
03:15:00	Lactate	Surface (CMA-65)	3.53455	2.88068			4.88212	3.76482		2.07226	3.53455	2.88068	3.76482
03:30:00	Lactate	Surface (CMA-65)	3.62754	2.49086			5.20029	3.74344		1.56731	3.62754	2.49086	3.74344
03:45:00	Lactate	Surface (CMA-65)	3.77619	2.89293			5.15277	4.17089		1.42174	3.77619	2.89293	4.17089
04:00:00	Lactate	Surface (CMA-65)	3.6946	3.34934			4.90923	4.08801		1.7468	3.6946	3.34934	4.08801
04:15:00	Lactate	Surface (CMA-65)	3.67503	5.26821				5.06575		4.48415	4.77495	4.28187	5.11637
04:30:00	Lactate	Surface (CMA-65)	3.49834	8.02363			5.71359	6.77549		6.81517	6.77549	5.71359	6.81517
04:45:00	Lactate	Surface (CMA-65)	3.46675	9.15742			5.98435			8.14148	7.06291	5.35495	8.39546
05:00:00	Lactate	Surface (CMA-65)	3.06503	8.03593			5.15047	6.54699		6.3067	6.3067	5.15047	6.54699
05:15:00	Lactate	Surface (CMA-65)	3.25135	4.30809			4.96715	5.74262		4.3765	4.3765	4.30809	4.96715
05:30:00	Lactate	Surface (CMA-65)	3.28694	3.97844			4.94025	5.70665		3.72697	3.97844	3.72697	4.94025
05:45:00	Lactate	Surface (CMA-65)	3.20508	2.73899			5.07284	4.55089		3.35827	3.35827	3.20508	4.55089
06:00:00	Lactate	Surface (CMA-65)	3.08114	4.70962				4.47021		3.16894	3.81958	3.14699	4.53006
06:15:00	Lactate	Surface (CMA-65)		3.54234				4.50898		2.78204	3.54234	3.16219	4.02566
06:30:00	Lactate	Surface (CMA-65)								3.2468
00:00:00	Lactate	Surface (Onzurf)
00:15:00	Lactate	Surface (Onzurf)			0.924061	0.911321	1.5372	1.95544	0.823438	1.14229	1.03318	0.914506	1.43847
00:30:00	Lactate	Surface (Onzurf)		1.38101	0.986726	1.09125	1.60173	1.39256	0.301907	1.31755	1.31755	1.03899	1.38679
00:45:00	Lactate	Surface (Onzurf)		1.44985	1.08871	0.895932	1.54515	1.41037	0.890546	1.30322	1.30322	0.992323	1.43011
01:00:00	Lactate	Surface (Onzurf)		1.68742	1.11226	0.899792	1.14939	1.3423	0.870283	1.303	1.14939	1.00602	1.32265
01:15:00	Lactate	Surface (Onzurf)		1.88811	1.84275	1.42024	3.028	1.415	0.793759	1.36307	1.42024	1.38903	1.86543
01:30:00	Lactate	Surface (Onzurf)		3.19173	2.6317	3.01768	3.90154	2.22742	1.39639	2.33874	2.6317	2.28308	3.1047
01:45:00	Lactate	Surface (Onzurf)		4.53597	3.4618	3.63173	4.3019	3.10767	3.02073	3.72968	3.63173	3.28474	4.01579
02:00:00	Lactate	Surface (Onzurf)		4.95691	3.89158	3.56061	5.10897	3.12751	2.81576	4.13699	3.89158	3.34406	4.54695
02:15:00	Lactate	Surface (Onzurf)		4.39197	3.46543	4.82096	5.40555	2.36413	4.39442	3.69565	4.39197	3.58054	4.60769
02:30:00	Lactate	Surface (Onzurf)		2.62018	3.0986	3.05435	4.94741	1.59095	2.41719	2.39059	2.62018	2.40389	3.07648
02:45:00	Lactate	Surface (Onzurf)		1.83643	3.15571	2.119	3.87489	1.0988	1.72617	1.63589	1.83643	1.68103	2.63735
03:00:00	Lactate	Surface (Onzurf)		1.77796	2.14717	2.0506	3.28722	0.890385	1.36894	1.50883	1.77796	1.43888	2.09889
03:15:00	Lactate	Surface (Onzurf)		1.60836			3.12177	0.909176		1.43464	1.5215	1.30327	1.98671
03:30:00	Lactate	Surface (Onzurf)		1.56789			2.9249	0.779387		1.37545	1.47167	1.22644	1.90714
03:45:00	Lactate	Surface (Onzurf)		1.55174			2.64716	1.39013		1.27843	1.47094	1.36221	1.82559
04:00:00	Lactate	Surface (Onzurf)		1.71851			2.64716	1.51952		1.25633	1.61902	1.45372	1.95067
04:15:00	Lactate	Surface (Onzurf)		3.61749			2.60408	2.21349		1.42916	2.40878	2.01741	2.85743
04:30:00	Lactate	Surface (Onzurf)		5.12946			2.80045	2.54853		2.49748	2.67449	2.53577	3.3827
04:45:00	Lactate	Surface (Onzurf)		5.62776			5.67645			3.21393	5.62776	4.42085	5.65211
05:00:00	Lactate	Surface (Onzurf)		5.06629			3.83975	2.06479		3.37083	3.60529	3.04432	4.14639
05:15:00	Lactate	Surface (Onzurf)		2.87466			3.83975	1.28052		2.42444	2.64955	2.13846	3.11593
05:30:00	Lactate	Surface (Onzurf)		1.91383			2.9242	1.08579		2.23531	2.07457	1.70682	2.40753
05:45:00	Lactate	Surface (Onzurf)		1.56627			1.5218	0.982618		1.68696	1.54403	1.38701	1.59644
06:00:00	Lactate	Surface (Onzurf)		1.61031			1.35996	0.810158		1.60216	1.48106	1.22251	1.6042
06:15:00	Lactate	Surface (Onzurf)		1.65709				0.764985		1.54868	1.54868	1.15683	1.60289
06:30:00	Lactate	Surface (Onzurf)		1.61695				0.236767		1.50563	1.50563	0.8712	1.56129
00:00:00	LP-ratio	Parenchyma
00:15:00	LP-ratio	Parenchyma	8.71305	7.84103	10.2528	9.92559	13.4481	11.6924	12.7264	9.52231	10.0892	9.31999	11.9509
00:30:00	LP-ratio	Parenchyma	9.09102	8.08761	6.69577	10.3577	11.2474	11.1982	14.7085	9.78297	10.0703	8.84017	11.2105
00:45:00	LP-ratio	Parenchyma	9.35831	7.92204	12.2451	11.7811	10.7557	11.325	14.9362	8.6099	11.0404	9.17121	11.8971
01:00:00	LP-ratio	Parenchyma	10.2207	7.54894	35.0851	12.9204	10.8842	10.211	13.5908	9.61165	10.5524	10.0612	13.088
01:15:00	LP-ratio	Parenchyma	59.1755	7.54839	54.4117	28.5733	23.144	13.5305	17.2452	13.251	20.1946	13.4606	35.0329
01:30:00	LP-ratio	Parenchyma	71.4626	15.9022	86.7555	70.4589	68.5311	25.0575	51.9138	59.7303	64.1307	45.1997	70.7099
01:45:00	LP-ratio	Parenchyma	44.0258	54.7857	85.1552	109.832	213.296	52.1369	123.345	164.369	97.4935	54.1235	133.601
02:00:00	LP-ratio	Parenchyma	11.9348	103.53	119.473	58.0972	50.2686	70.3914	71.4039	123.131	70.8976	56.14	107.515
02:15:00	LP-ratio	Parenchyma	9.89371	34.5169	129.254	16.6419	15.869	19.9802	15.5214	14.0886	16.2555	15.1632	23.6143
02:30:00	LP-ratio	Parenchyma	8.35366	10.5141	46.4798	11.7052	12.2161	14.4075	12.8451	11.2463	11.9606	11.0632	13.2357
02:45:00	LP-ratio	Parenchyma	8.54913	8.732	23.9007	15.0638	9.90979	11.7461	14.4882	12.9882	12.3671	9.61534	14.6321
03:00:00	LP-ratio	Parenchyma	13.8879	8.20303	15.8476	14.6772	10.2383	11.741	15.9445	10.3852	12.8144	10.3485	14.9698
03:15:00	LP-ratio	Parenchyma	13.8065	6.81397			7.43525	12.6569		10.3188	10.3188	7.43525	12.6569
03:30:00	LP-ratio	Parenchyma	11.2774	7.95811			8.05956	11.2756		9.92344	9.92344	8.05956	11.2756
03:45:00	LP-ratio	Parenchyma	14.2876	8.79412			14.7305	12.5223		9.10352	12.5223	9.10352	14.2876
04:00:00	LP-ratio	Parenchyma	16.1493	9.87039			15.3012	13.7313		9.37257	13.7313	9.87039	15.3012
04:15:00	LP-ratio	Parenchyma	18.5454	19.2902			27.7271	25.9758		25.8118	25.8118	19.2902	25.9758
04:30:00	LP-ratio	Parenchyma	13.0118	46.8444			65.0114	65.0184		41.5199	46.8444	41.5199	65.0114
04:45:00	LP-ratio	Parenchyma	12.3455	76.6746			90.5206			60.2344	68.4545	48.2622	80.1361
05:00:00	LP-ratio	Parenchyma	11.507	48.7847			22.6229	37.3269		41.5847	37.3269	22.6229	41.5847
05:15:00	LP-ratio	Parenchyma	11.2963	11.8208			22.6229	23.7027		27.338	22.6229	11.8208	23.7027
05:30:00	LP-ratio	Parenchyma	11.3083	9.37893			22.156	19.6916		26.6483	19.6916	11.3083	22.156
05:45:00	LP-ratio	Parenchyma	11.3034	8.51581			19.77	14.9546			13.129	10.6065	16.1584
06:00:00	LP-ratio	Parenchyma	9.90634	9.54279			20.5732	14.5398			12.2231	9.81545	16.0481
06:15:00	LP-ratio	Parenchyma		8.86534				13.8651			11.3652	10.1153	12.6152
06:30:00	LP-ratio	Parenchyma
00:00:00	LP-ratio	Surface (CMA-65)
00:15:00	LP-ratio	Surface (CMA-65)	15.1855	9.8503	18.9229	13.6993	13.0196	10.0983	14.2831	8.57736	13.3595	10.0363	14.5087
00:30:00	LP-ratio	Surface (CMA-65)	16.499	10.3501	26.3672	14.6136	12.5279	10.8015	16.0838	7.80614	13.5707	10.6887	16.1876
00:45:00	LP-ratio	Surface (CMA-65)	18	11.1111	27.1861	15.7962	11.5639	11.4788	18.0682	7.75592	13.6801	11.3869	18.0171
01:00:00	LP-ratio	Surface (CMA-65)	20.4983	11.3079	38.6981	15.5572	15.5053	11.3612	17.996	8.12876	15.5312	11.3478	18.6216
01:15:00	LP-ratio	Surface (CMA-65)	54.3965	11.9687	71.5487	18.2009	14.3231	13.1602	24.8395	15.6871	16.944	14.0324	32.2288
01:30:00	LP-ratio	Surface (CMA-65)	72.229	21.4191	106.762	20.2373	20.8209	22.0002	51.9949	93.0729	36.9976	21.2696	77.44
01:45:00	LP-ratio	Surface (CMA-65)	49.6649	45.9478	45.1624	20.732	27.526	31.8784	106.873	204.588	45.5551	30.7903	63.967
02:00:00	LP-ratio	Surface (CMA-65)	24.7119	51.1121	36.7806	26.0503	21.2744	39.1168	77.6064	54.3907	37.9487	25.7157	51.9318
02:15:00	LP-ratio	Surface (CMA-65)	20.7664	26.4718	29.8662	24.7139	21.0144	23.6707	32.2498	17.3093	24.1923	20.9524	27.3204
02:30:00	LP-ratio	Surface (CMA-65)	19.2954	16.7757	19.8933	25.0368	21.353	21.8619	23.7886	12.139	20.6232	18.6655	22.3436
02:45:00	LP-ratio	Surface (CMA-65)	19.4816	16.1793	18.6564	26.1612	23.7648	19.9674	25.2341	11.7428	19.7245	18.0371	24.1321
03:00:00	LP-ratio	Surface (CMA-65)	30.9532	15.7958	19.2786	27.8303	24.2809	20.4486	23.1679	11.5213	21.8082	18.4079	25.1682
03:15:00	LP-ratio	Surface (CMA-65)	27.4048	15.1443			26.1312	20.2727	24.1292	11.7693	22.2009	16.4264	25.6307
03:30:00	LP-ratio	Surface (CMA-65)	23.4431	14.6619			30.0978	20.1966		12.5012	20.1966	14.6619	23.4431
03:45:00	LP-ratio	Surface (CMA-65)	22.533	16.3553			30.8573	23.0227		12.2795	22.533	16.3553	23.0227
04:00:00	LP-ratio	Surface (CMA-65)	20.6308	15.2866			39.2471	22.6611		13.9106	20.6308	15.2866	22.6611
04:15:00	LP-ratio	Surface (CMA-65)	22.3645	21.4559				31.5025		36.1418	26.9335	22.1374	32.6623
04:30:00	LP-ratio	Surface (CMA-65)	19.4617	45.2969			45.5112	49.0236		61.1261	45.5112	45.2969	49.0236
04:45:00	LP-ratio	Surface (CMA-65)	20.5954	52.6235			50.2924			72.3011	51.458	42.8682	57.5429
05:00:00	LP-ratio	Surface (CMA-65)	15.9652	38.9019			46.8001	35.0377		40.6205	38.9019	35.0377	40.6205
05:15:00	LP-ratio	Surface (CMA-65)	21.6405	19.3733			44.8768	26.2224		23.4839	23.4839	21.6405	26.2224
05:30:00	LP-ratio	Surface (CMA-65)	23.1237	18.489			38.9802	24.6344		21.7952	23.1237	21.7952	24.6344
05:45:00	LP-ratio	Surface (CMA-65)	22.4293	15.2952			44.654	18.8759		19.4233	19.4233	18.8759	22.4293
06:00:00	LP-ratio	Surface (CMA-65)	20.0202	20.8062				19.1045		19.9312	19.9757	19.7245	20.2167
06:15:00	LP-ratio	Surface (CMA-65)		17.3009				20.0112		18.2903	18.2903	17.7956	19.1507
06:30:00	LP-ratio	Surface (CMA-65)								23.0006
00:00:00	LP-ratio	Surface (Onzurf)
00:15:00	LP-ratio	Surface (Onzurf)		16.4231	12.4547	18.6937	19.3387	11.3597	11.6798	13.9426	13.9426	12.0672	17.5584
00:30:00	LP-ratio	Surface (Onzurf)		17.1669	15.5044	26.0842	19.916	11.3315	21.3648	15.144	17.1669	15.3242	20.6404
00:45:00	LP-ratio	Surface (Onzurf)			16.4454	17.4483	19.9293	13.5576	12.0996	16.5153	16.4803	14.2796	17.2151
01:00:00	LP-ratio	Surface (Onzurf)		18.1027	16.884	17.7492	20.3342	14.8423	14.933	14.3447	16.884	14.8876	17.9259
01:15:00	LP-ratio	Surface (Onzurf)		18.9931	22.396	30.4292	21.936	14.4409	13.5019	15.4935	18.9931	14.9672	22.166
01:30:00	LP-ratio	Surface (Onzurf)		40.3022	39.3277	34.1382	40.2269	25.413	20.4035	30.4737	34.1382	27.9433	39.7773
01:45:00	LP-ratio	Surface (Onzurf)		132.763	76.5602	58.8004	85.4263	54.3131	116.599	117.96	85.4263	67.6803	117.28
02:00:00	LP-ratio	Surface (Onzurf)		307.416	80.1725	76.6745	105.502	57.5941	162.968	268.026	105.502	78.4235	215.497
02:15:00	LP-ratio	Surface (Onzurf)		44.8038	35.0015	67.0416	36.2346	44.3753	104.73	61.1692	44.8038	40.3049	64.1054
02:30:00	LP-ratio	Surface (Onzurf)		22.2395	28.5235	52.1601	35.1096	26.601	30.7286	18.7502	28.5235	24.4203	32.9191
02:45:00	LP-ratio	Surface (Onzurf)		20.4082	24.5294	45.99	29.4173	17.863	18.9661	18.6736	20.4082	18.8199	26.9734
03:00:00	LP-ratio	Surface (Onzurf)		17.2914	21.4451	36.6173	24.8203	17.523	17.7012	19.4296	19.4296	17.6121	23.1327
03:15:00	LP-ratio	Surface (Onzurf)		14.8916			25.0552	16.9299		24.3141	20.622	16.4203	24.4994
03:30:00	LP-ratio	Surface (Onzurf)		16.3382			24.3653	21.1164		17.4855	19.301	17.1987	21.9287
03:45:00	LP-ratio	Surface (Onzurf)		19.7876			25.6906	17.7684		18.7041	19.2459	18.4702	21.2634
04:00:00	LP-ratio	Surface (Onzurf)		16.4107			25.6906	17.4804		20.2491	18.8647	17.2129	21.6095
04:15:00	LP-ratio	Surface (Onzurf)		50.6922			23.9278	36.4232		24.0578	30.2405	24.0253	39.9905
04:30:00	LP-ratio	Surface (Onzurf)		173.434			29.5428	66.913		63.0124	64.9627	54.645	93.5431
04:45:00	LP-ratio	Surface (Onzurf)		357.861			133.635			158.582	158.582	146.108	258.222
05:00:00	LP-ratio	Surface (Onzurf)		106.308			35.8147	42.8734		177.81	74.5907	41.1087	124.183
05:15:00	LP-ratio	Surface (Onzurf)		26.7237			35.8147	32.9085		46.3152	34.3616	31.3623	38.4398
05:30:00	LP-ratio	Surface (Onzurf)		20.0456			86.4659	18.1923		35.243	27.6443	19.5823	48.0487
05:45:00	LP-ratio	Surface (Onzurf)		18.2695			37.6446	18.2734		33.5097	25.8916	18.2725	34.5434
06:00:00	LP-ratio	Surface (Onzurf)		20.6126				16.2886		29.9588	20.6126	18.4506	25.2857
06:15:00	LP-ratio	Surface (Onzurf)						23.9602		30.1291	27.0446	25.5024	28.5869
06:30:00	LP-ratio	Surface (Onzurf)								28.9722
00:00:00	Glycerol	Parenchyma
00:15:00	Glycerol	Parenchyma	135.414	34.663	26.3156	164.525	140.191	68.8525	50.594	45.8741	59.7232	43.0714	136.608
00:30:00	Glycerol	Parenchyma	137.478	35.0666	30.7213	86.0896	140.082	59.0405	45.6341	136.658	72.5651	42.9922	136.863
00:45:00	Glycerol	Parenchyma	133.143	38.3394	30.7612	77.0212	153.152	56.176	43.8284	34.8101	50.0022	37.4571	91.0517
01:00:00	Glycerol	Parenchyma	129.144	44.801	23.5763	78.7815	146.185	47.9076	39.0479	42.5827	46.3543	41.699	91.3722
01:15:00	Glycerol	Parenchyma	253.068	46.6733	26.8381	121.345	130.173	43.1249	43.6979	31.7972	45.1856	40.293	123.552
01:30:00	Glycerol	Parenchyma	278.453	70.1845	23.2966	185.03	300.172	77.7542	97.9012	86.4425	92.1718	75.8618	208.386
01:45:00	Glycerol	Parenchyma	199.167	157.878	27.6911	257.544	263.234	123.73	259.342	204.972	202.069	149.341	257.993
02:00:00	Glycerol	Parenchyma	140.608	276.057	58.4546	246.16	649.018	177.767	275.294	322.899	260.727	168.477	287.768
02:15:00	Glycerol	Parenchyma	132.628	266.758	163.218	113.728	307.926	96.1438	65.6621	92.6884	123.178	95.2799	189.103
02:30:00	Glycerol	Parenchyma	123.417	89.3496	293.801	79.6053	248.334	81.9059	40.7284	59.3547	85.6278	74.5426	154.646
02:45:00	Glycerol	Parenchyma	124.493	64.3495	332.71	77.8605	236.7	76.6671	46.971	50.3765	77.2638	60.8562	152.545
03:00:00	Glycerol	Parenchyma	64.2617	57.5434	345.744	75.2092	241.043	77.8911	34.122	50.7469	69.7354	55.8443	118.679
03:15:00	Glycerol	Parenchyma	47.9696	57.5165			59.2428	75.2786		53.0406	57.5165	53.0406	59.2428
03:30:00	Glycerol	Parenchyma	37.9532	63.2599			63.8049	73.4902		55.6043	63.2599	55.6043	63.8049
03:45:00	Glycerol	Parenchyma	32.289	91.8769			481.332	78.1864		50.6503	78.1864	50.6503	91.8769
04:00:00	Glycerol	Parenchyma	30.5281	85.9346			536.951	77.159		53.9491	77.159	53.9491	85.9346
04:15:00	Glycerol	Parenchyma	33.1617	108.825			369.9	104.513		119.64	108.825	104.513	119.64
04:30:00	Glycerol	Parenchyma	27.9374	117.767			453.405	145.452		149.792	145.452	117.767	149.792
04:45:00	Glycerol	Parenchyma	21.8159	149.418			427.471			183.49	166.454	117.518	244.485
05:00:00	Glycerol	Parenchyma	20.3835	148.751			356.664	142.921		145.662	145.662	142.921	148.751
05:15:00	Glycerol	Parenchyma	21.3545	82.5096			356.664	110.785		117.766	110.785	82.5096	117.766
05:30:00	Glycerol	Parenchyma	18.0718	66.1895			340.745	105.049		113.893	105.049	66.1895	113.893
05:45:00	Glycerol	Parenchyma	18.15	67.3037			342.373	99.4659		112.514	99.4659	67.3037	112.514
06:00:00	Glycerol	Parenchyma	20.0013	59.5047			354.369	100.72		115.223	100.72	59.5047	115.223
06:15:00	Glycerol	Parenchyma		66.6357				99.1271		132.986	99.1271	82.8814	116.056
06:30:00	Glycerol	Parenchyma								105.902
00:00:00	Glycerol	Surface (CMA-65)
00:15:00	Glycerol	Surface (CMA-65)	88.3863	97.5201	94.4489	16.7313	23.7049	300.156	74.2136	69.6755	81.2999	58.1829	95.2167
00:30:00	Glycerol	Surface (CMA-65)	91.7263	80.7664	132.817	12.8097	20.6803	353.251	71.8467	69.0435	76.3066	56.9527	101.999
00:45:00	Glycerol	Surface (CMA-65)	93.2156	81.2929	114.063	11.8757	13.2908	366.874	47.5195	64.5632	72.9281	38.9623	98.4274
01:00:00	Glycerol	Surface (CMA-65)	121.034	77.7603	163.002	11.9223	16.9241	323.537	69.9454	57.9679	73.8529	47.7069	131.526
01:15:00	Glycerol	Surface (CMA-65)	214.262	75.3023	255.475	7.67035	39.2504	240.316	122.415	76.2738	99.3443	66.2893	220.775
01:30:00	Glycerol	Surface (CMA-65)	250.301	118.001	352.474	5.41922	56.776	183.122	215.313	162.489	172.806	102.695	224.06
01:45:00	Glycerol	Surface (CMA-65)	216.928	207.27	358.333	9.67278	85.6716	208.937	205.13	288.401	208.104	175.266	234.797
02:00:00	Glycerol	Surface (CMA-65)	138.456	268.226	390.446	15.9125	70.1142	231.331	236.923	304.35	234.127	121.371	277.257
02:15:00	Glycerol	Surface (CMA-65)	113.961	208.675	367.293	18.6466	87.7484	154.784	187.688	127.706	141.245	107.408	192.935
02:30:00	Glycerol	Surface (CMA-65)	96.4352	110.26	264.84	12.1003	79.2334	148.759	162.429	55.7542	103.347	73.3636	152.176
02:45:00	Glycerol	Surface (CMA-65)	84.8199	94.3933	224.871	15.7937	59.6006	150.717	98.3595	45.1948	89.6066	55.9992	111.449
03:00:00	Glycerol	Surface (CMA-65)	88.5054	98.006	167.856	14.0915	49.5952	157.458	90.657	44.2948	89.5812	48.2701	112.869
03:15:00	Glycerol	Surface (CMA-65)	69.9617	103.307			36.8034	162.998		55.3856	69.9617	55.3856	103.307
03:30:00	Glycerol	Surface (CMA-65)	61.2581	127.036			32.8594	169.122		40.8097	61.2581	40.8097	127.036
03:45:00	Glycerol	Surface (CMA-65)	51.3717	143.849			24.2919	177.407		35.2035	51.3717	35.2035	143.849
04:00:00	Glycerol	Surface (CMA-65)	40.2406	165.566			24.4952	179.07		90.5157	90.5157	40.2406	165.566
04:15:00	Glycerol	Surface (CMA-65)	43.7112	216.987				151.993		66.7031	109.348	60.9551	168.241
04:30:00	Glycerol	Surface (CMA-65)	43.3751	286.569			16.5813	184.328		116.122	116.122	43.3751	184.328
04:45:00	Glycerol	Surface (CMA-65)	37.6467	319.032			16.5511			200.625	119.136	32.3728	230.227
05:00:00	Glycerol	Surface (CMA-65)	41.2068	295.358			18.5195	189.026		133.153	133.153	41.2068	189.026
05:15:00	Glycerol	Surface (CMA-65)	40.2609	214.621			14.5943	169.145		94.1104	94.1104	40.2609	169.145
05:30:00	Glycerol	Surface (CMA-65)	39.7908	215.573			14.4434	174.719		84.8207	84.8207	39.7908	174.719
05:45:00	Glycerol	Surface (CMA-65)	41.3131	161.886			15.8515	166.151		70.7287	70.7287	41.3131	161.886
06:00:00	Glycerol	Surface (CMA-65)	40.6897	269.936				183.38		62.0258	122.703	56.6918	205.019
06:15:00	Glycerol	Surface (CMA-65)		227.112				192.683		56.5849	192.683	124.634	209.898
06:30:00	Glycerol	Surface (CMA-65)								50.3208

## Sheet: Microdialysis Table 4, S3Fig
Timepoint	Pignr	Elapsedtime	Lactate_parenchyma	Lactate_surface	Lactate onzurf	Arterial and venous occlusion (0=baseline, 1=occlusion)
1	3	00:00:00
2	3	00:15:00	1.25555	1.91187		0
3	3	00:30:00	1.32675	2.28536		0
4	3	00:45:00	1.36302	2.5416		0
5	3	01:00:00	1.34614	2.64564		0
6	3	01:15:00	1.42482	3.08712		0
7	3	01:30:00	5.9703	6.6409		1
8	3	01:45:00	7.40885	7.91583		1
9	3	02:00:00	5.43229	6.58025		1
10	3	02:15:00	2.68044	4.40126
11	3	02:30:00	2.36751	4.11945
12	3	02:45:00	2.04485	4.06186
13	3	03:00:00	1.91729	4.04526
14	3	03:15:00	2.06677	4.11633
15	3	03:30:00	1.92233	3.42304
16	3	03:45:00	2.15503	3.53455
17	3	04:00:00	2.2072	3.62754
18	3	04:15:00	2.58485	3.77619
19	3	04:30:00	2.88678	3.6946
20	3	04:45:00	2.94304	3.67503
21	3	05:00:00	2.44638	3.49834
22	3	05:15:00	2.08261	3.46675
23	3	05:30:00	1.88772	3.06503
24	3	05:45:00	1.83324	3.25135
25	3	06:00:00	1.61801	3.28694
26	3	06:15:00	1.61339	3.20508
27	3	06:30:00	1.35903	3.08114
1	4	00:00:00				0
2	4	00:15:00	1.05239	1.74624		0
3	4	00:30:00	1.20443	1.91563	1.38101	0
4	4	00:45:00	1.20878	2.14217	1.44985	0
5	4	01:00:00	1.2145	2.27595		0
6	4	01:15:00	1.33531	2.49784	1.68742	0
7	4	01:30:00	2.83399	5.04695	1.88811	1
8	4	01:45:00	6.51097	8.07074	3.19173	1
9	4	02:00:00	7.95136	8.05334	4.53597	1
10	4	02:15:00	5.98337	5.36576	4.95691
11	4	02:30:00	1.77792	3.03745	4.39197
12	4	02:45:00	1.22972	2.62456	2.62018
13	4	03:00:00	1.37332	2.79199	1.83643	0
14	4	03:15:00	1.30121	2.88068	1.77796	0
15	4	03:30:00	1.10587	2.49086	1.60836	0
16	4	03:45:00	1.01911	2.59604	1.56789	0
17	4	04:00:00	1.19994	2.89293	1.57407	0
18	4	04:15:00	1.53015	3.34934	1.55174	0
19	4	04:30:00	3.38971	5.26821	1.71851	1
20	4	04:45:00	5.29567	8.02363	3.61749	1
21	4	05:00:00	6.65094	9.15742	5.12946	1
22	4	05:15:00	5.40101	8.03593	5.62776
23	4	05:30:00	2.09336	4.30809	5.06629
24	4	05:45:00	1.5357	3.97844	2.87466
25	4	06:00:00	1.26162	2.73899	1.91383
26	4	06:15:00	1.19764	4.70962	1.56627
27	4	06:30:00	1.13201	3.54234	1.61031
1	5	00:00:00
2	5	00:15:00	0.712477	2.54107	1.21789	0
3	5	00:30:00	0.943554	3.19523	0.924061	0
4	5	00:45:00	0.596998	3.85082	0.986726	0
5	5	01:00:00	1.10229	3.17057	1.08871	0
6	5	01:15:00	2.91656	5.63565	1.11226	1
7	5	01:30:00	4.97785	7.01208	1.84275	1
8	5	01:45:00	7.55179	8.76971	2.6317	1
9	5	02:00:00	8.18149	7.88321	3.4618	1
10	5	02:15:00	7.90538	7.76135	3.89158
11	5	02:30:00	4.97397	6.93791	3.46543
12	5	02:45:00	3.02327	4.87514	3.0986
13	5	03:00:00	2.46886	4.49867	3.15571
14	5	03:15:00	2.65045	3.93593	2.14717
15	5	03:30:00	2.57006	3.49665	1.66462
16	5	03:45:00	2.15592	3.57134	1.47983
17	5	04:00:00	2.79919	3.76372	1.45947
18	5	04:15:00	2.25872	3.5034	1.37578
19	5	04:30:00	2.57635	3.4866	1.41017
20	5	04:45:00	2.02985	3.60689	1.66297
21	5	05:00:00	2.64487	5.06175	1.90905
22	5	05:15:00		5.10988	1.68364
23	5	05:30:00
24	5	05:45:00	5.38421	5.14399	1.95261
25	5	06:00:00	9.01505	5.66297	2.32103
26	5	06:15:00	4.71323	4.96503	1.62853
27	5	06:30:00	3.34093	4.96208	1.41449
1	7	00:00:00
2	7	00:15:00	1.34927	1.86971	1.14971	0
3	7	00:30:00	1.42295	2.05944	0.911321	0
4	7	00:45:00	1.38948	2.23426	1.09125	0
5	7	01:00:00	1.64676	2.4602	0.895932	0
6	7	01:15:00	2.01188	2.42609	0.899792	0
7	7	01:30:00	4.06244	2.60182	1.42024	1
8	7	01:45:00	7.16429	2.85583	3.01768	1
9	7	02:00:00	9.47003	2.97766	3.63173	1
10	7	02:15:00	8.37938	3.76496	3.56061
11	7	02:30:00	4.37218	3.67548	4.82096
12	7	02:45:00	3.28918	3.56364	3.05435
13	7	03:00:00	3.48463	3.67283	2.119
14	7	03:15:00	3.09296	3.77337	2.0506
15	7	03:30:00	3.09521	3.44848	2.26332
16	7	03:45:00	3.11969	3.1996	0.611665
17	7	04:00:00	3.02578	3.11141	0.263163
18	7	04:15:00	3.62129	3.43072	2.21276
19	7	04:30:00	3.28546	2.97592	2.45121
20	7	04:45:00	2.99789	3.00436	2.01632
21	7	05:00:00	2.8384	3.36708	2.36214
22	7	05:15:00	2.23259	3.38384	0.246491
23	7	05:30:00	2.38871	2.96361	1.84822
24	7	05:45:00	2.39235	2.3092	2.14847
25	7	06:00:00	2.45637	2.26175	1.51488
26	7	06:15:00	2.43289	2.2523	1.00013
27	7	06:30:00	2.03538	2.28231	0.860435
1	8	00:00:00				0
2	8	00:15:00		2.07067	1.90146	0
3	8	00:30:00	1.73186	2.46129	1.53342	0
4	8	00:45:00	1.99154	2.77708	1.54589	0
5	8	01:00:00	2.09174	2.78613	1.5372	0
6	8	01:15:00	1.90523	2.53358	1.60173	0
7	8	01:30:00	2.08876	2.54409	1.54515	0
8	8	01:45:00	1.99141	3.17814	1.14939	0
9	8	02:00:00	3.61444	3.66059	3.028	1
10	8	02:15:00	5.12828	4.76852	3.90154	1
11	8	02:30:00	8.23253	5.5358	4.3019	1
12	8	02:45:00	6.77356	4.6354	5.10897
13	8	03:00:00	2.81583	4.85922	5.40555
14	8	03:15:00	1.9813	4.87092	4.94741	0
15	8	03:30:00	1.82179	5.04222	3.87489	0
16	8	03:45:00	1.88496	5.06293	3.28722	0
17	8	04:00:00	1.56287	4.88212	3.12177	0
18	8	04:15:00	1.60592	5.20029	2.9249	0
19	8	04:30:00	2.35496	5.15277	2.64716	1
20	8	04:45:00	2.80397	4.90923	2.64716	1
21	8	05:00:00	3.55895		2.60408	1
22	8	05:15:00	5.6912	5.71359	2.80045	1
23	8	05:30:00	7.54441	5.98435	5.67645
24	8	05:45:00	4.29745	5.15047	3.83975
25	8	06:00:00	4.29745	4.96715	3.83975
26	8	06:15:00	3.59594	4.94025	2.9242
27	8	06:30:00	3.0973	5.07284	1.5218
1	9	00:00:00
2	9	00:15:00	2.31494	2.63664	1.95544	0
3	9	00:30:00	2.439	2.70231	1.39256	0
4	9	00:45:00	2.31776	2.72402	1.41037	0
5	9	01:00:00	1.92084	2.56254	1.3423	0
6	9	01:15:00	2.54225	2.99414	1.415	1
7	9	01:30:00	4.28546	4.32491	2.22742	1
8	9	01:45:00	6.22216	5.33752	3.10767	1
9	9	02:00:00	7.11995	6.22288	3.12751	1
10	9	02:15:00	3.33341	4.41823	2.36413
11	9	02:30:00	2.48649	3.93015	1.59095	0
12	9	02:45:00	1.98258	3.6041	1.0988	0
13	9	03:00:00	1.83357	3.66409	0.890385	0
14	9	03:15:00	2.01906	3.76482	0.909176	0
15	9	03:30:00	1.94586	3.65322	0.875647	0
16	9	03:45:00	2.43634	3.74344	0.779387	0
17	9	04:00:00	2.20229	4.17089	1.39013	0
18	9	04:15:00	2.62423	4.08801	1.51952	1
19	9	04:30:00	5.20203	5.06575	2.21349	1
20	9	04:45:00	8.24335	6.77549	2.54853	1
21	9	05:00:00
22	9	05:15:00	6.55985	6.54699	2.06479
23	9	05:30:00	4.8247	5.74262	1.28052
24	9	05:45:00	3.91635	5.70665	1.08579
25	9	06:00:00	3.18972	4.55089	0.982618
26	9	06:15:00	2.826	4.47021	0.810158
27	9	06:30:00	2.70785	4.50898	0.764985
1	10	00:00:00
2	10	00:15:00	1.88397	2.31032	0.823438	0
3	10	00:30:00	2.26306	2.71458	0.301907	0
4	10	00:45:00	2.33606	2.87258	0.890546	0
5	10	01:00:00	2.13403	2.76717	0.870283	0
6	10	01:15:00	2.8178	3.86322	0.793759	1
7	10	01:30:00	6.15964	6.77396	1.39639	1
8	10	01:45:00	8.94284	9.61465	3.02073	1
9	10	02:00:00	7.35198	8.77184	2.81576
10	10	02:15:00	2.59162	4.77521	4.39442
11	10	02:30:00	2.49404	3.62321	2.41719
12	10	02:45:00	2.81946	3.93484	1.72617
13	10	03:00:00	2.53464	3.48997	1.36894
14	10	03:15:00	2.25368	3.46845	1.29374
15	10	03:30:00	1.9098	3.48354	1.19903
16	10	03:45:00	1.8456	3.31018	1.19768
17	10	04:00:00	2.16206	3.71844	1.332
18	10	04:15:00	2.73396	3.1286	1.32603
19	10	04:30:00	3.00034	2.79339	1.57497
20	10	04:45:00	2.93698	3.09184	1.60351
21	10	05:00:00	2.82594	4.08421	1.51204
22	10	05:15:00	2.43101	4.10657	1.373
23	10	05:30:00	2.68359	3.25394	1.31012
24	10	05:45:00	2.8544	3.01857	1.3705
25	10	06:00:00	3.11713	3.44187
26	10	06:15:00	3.15271	3.64503	1.48228
27	10	06:30:00	2.67723	3.4653	1.6311
1	11	00:00:00
2	11	00:15:00	1.45185	1.37659	1.01495	0
3	11	00:30:00	1.44509	1.25122	1.11844	0
4	11	00:45:00	1.24378	1.15754	1.28271	0
5	11	01:00:00	1.34262	1.21469	1.14229	0
6	11	01:15:00	1.3628	1.13272	1.31755	0
7	11	01:30:00	1.21031	1.15126	1.30322	0
8	11	01:45:00	1.37248	1.32949	1.303	0
9	11	02:00:00	2.02513	2.14777	1.36307	1
10	11	02:15:00	6.73572	6.08897	2.33874	1
11	11	02:30:00	11.2671	9.10433	3.72968	1
12	11	02:45:00	10.9845	7.45628	4.13699
13	11	03:00:00	2.90457	3.63477	3.69565
14	11	03:15:00	1.939	2.01956	2.39059	0
15	11	03:30:00	1.84813	1.79905	1.63589	0
16	11	03:45:00	1.49654	1.74141	1.50883	0
17	11	04:00:00	1.47899	2.07226	1.43464	0
18	11	04:15:00	1.36016	1.56731	1.37545	0
19	11	04:30:00	1.46245	1.46908	1.43185	0
20	11	04:45:00	1.22231	1.42174	1.27843	0
21	11	05:00:00	1.26548	1.7468	1.25633	1
22	11	05:15:00	4.20774	4.48415	1.42916	1
23	11	05:30:00	6.44005	6.81517	2.49748	1
24	11	05:45:00	8.86705	8.14148	3.21393	1
25	11	06:00:00	6.13251	6.3067	3.37083
26	11	06:15:00	4.20045	4.3765	2.42444
27	11	06:30:00	3.75829	3.72697	2.23531

## Sheet: CO2_Fig 4
Elapsed time from stabilization	Parenchyma											Surface											Systemic venous blood gases
	Pig 1	Pig 2	Pig 3	Pig 4	Pig 5	Pig 6	Pig 7	Pig 8	Median	Q3	Q1	Pig 1	Pig 2	Pig 3	Pig 4	Pig 5	Pig 6	Pig 7	Pig 8	Median	Q3	Q1	Pig 1	Pig 2	Pig 3	Pig 4	Pig 5	Pig 6	Pig 7	Pig 8	Median	Q3	Q1
00:00:00		5.55		5.93811	5.17	6.66333	4.73965	7.46	5.74406	6.48203	5.265		5.09	4.82	5.775	5.43882	5.78708	4.27709	4.73	5.09	5.60691	4.775				8.16	7.13	7.2	7.23	7.03	7.2	7.23	7.13
00:05:00		5.635	5.845	5.84567	4.65	6.83333	4.88551	7.58667	5.845	6.3395	5.26026		5.15	5.09	5.72	5.32966	5.66703	4.66304	4.84	5.15	5.49834	4.965
00:10:00	5.805	5.54	6.19	5.91323	4.835	6.99667	4.90637	7.61	5.85911	6.39167	5.38159	4.96	5.1	5.65	5.91	5.15328	6.09698	4.86899	4.79	5.12664	5.715	4.93725
00:15:00	5.955	5.58	6.945	6.38078	5	7.18	5.02724	7.46667	6.16789	7.00375	5.44181	5.14	5.17	5.2	6.065	5.16136	6.14193	4.94494	4.74	5.16568	5.41625	5.09123			6.84		7.48				7.16	7.32	7
00:20:00	6.05	5.555	6.675	6.10834	5.29	7.31667	5.0481	7.41	6.07917	6.83542	5.48875	5.27	5.23	4.97	6.24	5.28335	6.66189	5.02089	4.7	5.25	5.52252	5.00817
00:25:00	6.125	5.57	6.24	5.9959	5.5	7.52333	5.10396	7.39667	6.06045	6.52917	5.5525	5.4	5.3	5.12	6.23	5.25487	6.69684	5.08684	4.63	5.27744	5.6075	5.11171
00:30:00	6.155	5.415	6.675	6.10346	5.55	7.66667	5.14982	7.38333	6.12923	6.85208	5.51625	5.52	5.16	5.14	6.33	5.1813	6.83679	5.07279	4.55	5.17065	5.7225	5.1232				6.78	8.39	7.56	7.39	7.93	7.56	7.93	7.39
00:35:00	6.19	5.42	6.71	6.04101	5.78	7.83333	5.37568	7.34333	6.11551	6.86833	5.69	5.62	5.11	5.51	6.46	4.92856	7.11174	5.18874	4.5	5.34937	5.83	5.06464
00:40:00	6.18	5.54	7.2	5.87857	5.79	7.91	5.51654	7.32667	6.02929	7.23167	5.7275	5.69	5.26	5.68	6.595	4.80634	6.7717	5.22469	4.49	5.47	5.91625	5.1201
00:45:00	6.02	5.57	7.54	6.37613	5.89	7.97333	5.4824	7.37667	6.19806	7.4175	5.81	5.62	5.29	5.55	6.985	4.75608	6.87665	5.18064	4.81	5.42	5.93416	5.08798	9.71		6.5						8.105	8.9075	7.3025
00:50:00	5.915	5.64	7.265	6.48369	6.02	7.91333	5.56326	7.51667	6.25184	7.32792	5.84625	5.5	5.33	7.89	7.02	4.77276	6.9716	5.27658	4.85	5.415	6.9837	5.16994				8.94					8.94	8.94	8.94
00:55:00	5.83	4.68	8.9	6.22124	5.84	7.75333	5.57412	7.58333	6.03062	7.62583	5.76603	5.24	5.87	9.83	7.99	4.78718	6.49155	5.33253	4.89	5.60127	6.86616	5.1525
01:00:00	7.035	5.315	10.955	7.1988	7.9	9.32	5.67237	7.64333	7.42107	8.255	6.69434	6.29	6.78	11.42	10.14	4.93889	7.9065	5.59848	4.9	6.535	8.46488	5.43359	8.07	7.99			7.87	7.06	7.26	7.29	7.58	7.96	7.2675
01:05:00	10.885	6.955	12.435	7.73636	7.98	11.2833	6.51084	7.64	7.85818	10.9846	7.46875	10.11	8.22	12.08	11.99	5.05852	9.89646	6.40443	5.58	9.05823	10.58	6.19833
01:10:00	13.29	8.49	13.93	9.14391	8.28	12.96	9.0167	9.06	9.10196	13.0425	8.88503	12.57	9.62	12.53	13.2	5.27061	11.2814	8.11038	6.84	10.4507	12.54	7.79279
01:15:00	14.615	9.87	15.705	9.74147	11.115	14.31	10.9803	10.72	11.0476	14.3863	10.5075	14.21	10.92	12.55	14.105	5.83393	12.4014	9.16633	8.17	11.6607	12.9388	8.91725			6.64						6.64	6.64	6.64
01:20:00	15.405	10.995	16.455	10.119	12.925	15.4133	13.1813	12.24	13.0531	15.4071	11.9288	15.12	11.97	12.67	14.72	6.23308	13.9113	9.86228	9.51	12.32	14.1135	9.77421
01:25:00	15.775	11.985	16.935	10.4566	14.12	16.2667	15.1423	13.6133	14.6311	15.8979	13.2063	15.65	12.68	12.52	15.225	6.57978	14.8213	10.4382	10.72	12.6	14.9222	10.6496
01:30:00	15.91	12.58	17.42	10.9541	15.05	17.0333	16.6883	14.7933	15.48	16.7746	14.24	15.83	13.33	12.71	15.555	6.77332	15.8512	10.7642	11.84	13.02	15.6237	11.571	9.96	8.21		9.89	6.75	7.14	7.59		7.9	9.47	7.2525
01:35:00	15.68	13.18	18.165	11.0617	15.91	17.6933	17.8193	15.8633	15.8867	17.7248	15.055	15.8	13.61	12.62	16.045	6.92245	16.5962	10.9501	12.79	13.2	15.8613	12.2025
01:40:00	15.31	13.485	18.07	11.7393	16.61	18.31	18.8553	16.8367	16.7233	18.13	14.8537	15.55	13.98	12.56	16.295	7.06508	17.1511	11.1261	13.63	13.805	15.7363	12.2015
01:45:00	14.72	12.635	17.58	11.5968	17.35	15.3933	19.6463	17.6733	16.3717	17.6033	14.1987	15.19	13.15	13.08	16.465	7.28644	11.1761	11.222	14.39	13.115	14.59	11.2105			6.83		7.19			7.44	7.19	7.315	7.01
01:50:00	6.84	8.695	16.53	11.8544	16.945	12.65	18.7404	18.4833	14.59	17.3296	11.0645	7.35	10.66	12.4	14.2	7.19703	11.051	10.7158	14.4	10.8834	12.85	9.8325
01:55:00	4.865	6.4	11.415	10.7619	13.195	11.1867	14.2964	17.6267	11.3008	13.4703	9.67145	4.24	9	10.14	8.595	6.37933	10.841	9.34178	11.46	9.17089	10.3152	8.04108
02:00:00	4.975	5.94	7.895	8.95949	12.47	10.46	13.1324	13.09	9.70974	12.625	7.40625	4.47	7.97	9.01	7.225	5.63263	10.8709	8.34773	8.82	8.15886	8.8675	6.82691	6.38	8.35				7.85	7.45		7.65	7.975	7.1825
02:05:00	4.84	5.705	7.625	7.82705	12.075	10.0967	11.5734	11.2033	8.96186	11.2959	7.145	4.6	7.32	8.74	6.76	5.76476	10.7909	8.03368	6.98	7.15	8.21026	6.51119
02:10:00	4.815	5.655	6.895	7.0646	12.36	9.82	9.22443	10.1	8.14452	9.89	6.585	4.71	6.74	8.96	6.715	5.93965	10.5758	8.07963	6.12	6.7275	8.29972	6.07491
02:15:00	4.845	5.605	7.565	6.63216	12.63	9.63667	8.70044	9.49333	8.13272	9.52917	6.37537	4.82	6.4	8.85	6.615	5.80075	10.4458	8.18558		6.615	8.51779	6.10037			6.5	8.46	7.23			7.81	7.52	7.9725	7.0475
02:20:00	4.615	5.635	7.19	6.09972	11.76	9.52	8.60145		7.19	9.06073	5.86736	4.97	6.09	8.65	6.65	5.61913	10.2707	8.27152		6.65	8.46076	5.85456
02:25:00	4.645	5.585	7.405	6.45728	10.68	9.46333	8.59747		7.405	9.0304	6.02114	4.8	5.88	8.92	6.62	5.29255	10.0157	8.28747		6.62	8.60374	5.58628
02:30:00	4.86	5.59	8.005	5.88483	10.12	9.37333	8.60348		8.005	8.98841	5.73742	4.99	5.93	8.75	6.645	4.81865	10.0356	8.29342		6.645	8.52171	5.46	7.33	7.96				7.57	7.57		7.57	7.6675	7.51
02:35:00	4.92	5.635	7.525	6.02239	9.815	9.32	8.64949		7.525	8.98475	5.8287	5.03	5.76	9.13	6.615	4.62097	9.9956	8.36937		6.615	8.74969	5.395
02:40:00	4.83	5.485	8.255	5.71995	9.71	9.27667	8.7505		8.255	9.01358	5.60247	4.83	5.43		6.755	4.52445	9.72055	8.49532		6.0925	8.06024	4.98
02:45:00	4.845	5.465		6.02751	9.71	9.11	8.85151		7.43951	9.04538	5.60563	4.91	5.08		6.665	4.47117	9.60051	8.69127		5.8725	8.1847	4.9525			6.32	7.87	7.38			7.35	7.365	7.5025	7.0925
02:50:00	4.9	5.465		5.80506	9.62	9.07667	8.94253		7.3738	9.04313	5.55002	5.04	4.76		6.65	4.48568	9.55546	8.80722		5.845	8.26792	4.83
02:55:00	4.605	5.44		6.34262	9.61	9.09333	9.09354		7.71798	9.09349	5.66566	4.46	4.53		6.7	4.53675	9.72041	8.85317		5.61838	8.31488	4.53169
03:00:00	5.98	5.46		5.87018	9.75	9.09333	9.25455		7.53667	9.21425	5.89763	7.76	4.26			4.59855	9.68536	8.95912		7.76	8.95912	4.59855	5.95	9.11			7.63	7.42	8.25	7.48	7.555	8.095	7.435
03:05:00	6.125	5.615			9.75	9.11			7.6175	9.27	5.9975	7.75	4.42			4.57808	9.68532			6.16404	8.23383	4.53856
03:10:00	6.12	5.695			9.66	9.17333			7.64667	9.295	6.01375	7.97	4.54			4.50384	9.70027			6.255	8.40257	4.53096
03:15:00	6.255	5.665			9.64	9.23			7.7425	9.3325	6.1075	8.21	5.06			4.43591	9.66022			6.635	8.57256	4.90398			6.32	7.99	7.64				7.64	7.815	6.98
03:20:00	6.45	5.66			9.72	9.3			7.875	9.405	6.2525	8.47	5.61			4.40172	9.60017			7.04	8.75254	5.30793
03:25:00	6.57	5.625			9.83	9.41333			7.99167	9.5175	6.33375	8.72	5.35			4.36326	9.69013		5.72	5.72	8.72	5.35
03:30:00	7.24	5.72			9.81	9.45		8.86	8.86	9.45	7.24	9.29	5.14			4.31907	9.70008		5.67	5.67	9.29	5.14	6.58	6.9			7.43	7.07	7.96	7.44	7.25	7.4375	6.9425
03:35:00	7.545	5.775			9.77	9.52667		8.90333	8.90333	9.52667	7.545	9.62	5.05			4.27477	9.65503		5.66	5.66	9.62	5.05
03:40:00	7.59	5.745			9.86	9.55667		8.92	8.92	9.55667	7.59	9.8	4.89			4.25431	9.58998		5.87	5.87	9.58998	4.89
03:45:00	7.985	5.3			10.25	12.2367		8.88333	8.88333	10.25	7.985	10.08	5.28			4.14529	11.3797		6.23	6.23	10.08	5.28			6.2	8.59				7.34	7.34	7.965	6.77
03:50:00	8.085	6.24			9.985	13.12		9.15333	9.15333	9.985	8.085	10.24	5.19			4.15281	11.9997		6.82	6.82	10.24	5.19
03:55:00	8.48	7.33			9.4	13.8067		9.91667	9.4	9.91667	8.48	11.1	5.45			4.21631	12.4597		7.48	7.48	11.1	5.45
04:00:00	10.195	8.53			9.56	14.3733		10.7533	10.195	10.7533	9.56	12.58	8.17			4.38431	12.5696		8.18	8.18	12.5696	8.17						7.05	8.09		7.57	7.83	7.31
04:05:00	11.79	9.675			10.4	14.7867		11.61	11.61	11.79	10.4	13.56	9.35			4.81695	12.6846		8.83	9.35	12.6846	8.83
04:10:00	13.025	12.03			10.965	15.1967		12.43	12.43	13.025	12.03	14.11	10.1			5.42853	12.6695		9.37	10.1	12.6695	9.37
04:15:00	13.915	11.735			11.35	15.5533		13.1567	13.1567	13.915	11.735	14.38	10.57			6.04831	12.7645		9.82	10.57	12.7645	9.82	7.24	7.66	7.14	8.3	7.58				7.58	7.66	7.24
04:20:00	14.055	12.43			11.535	15.8033		13.8167	13.8167	14.055	12.43	14.29	10.86			6.49022	13.1544		10.15	10.86	13.1544	10.15
04:25:00	14.29	12.625			12.17	14.9		14.3067	14.29	14.3067	12.625	14.27	11.06			6.83972	11.5294		10.4	11.06	11.5294	10.4
04:30:00	14.44	12.845			12.58	13.9588		14.8067	13.9588	14.44	12.845	14.22	11.23			7.18537	10.7193		10.59	10.7193	11.23	10.59					7.02	7.18	9.07	7.48	7.33	7.8775	7.14
04:35:00	14.525	13.055			12.36	13.2135		15.19	13.2135	14.525	13.055	14.13	11.2			7.24933	10.1943		10.94	10.94	11.2	10.1943
04:40:00	13.38	12.31			11.92	12.6466		14.88	12.6466	13.38	12.31	13.29	9.99			6.48661	9.62922		10.1	9.99	10.1	9.62922
04:45:00	11.845	9.755			11.51	12.1611		12.8867	11.845	12.1611	11.51	11.85	7.22			5.97474	9.36417		9.79	9.36417	9.79	7.22			6.11						6.11	6.11	6.11
04:50:00	11.32	8.62			11.24	11.8448		11.5267	11.32	11.5267	11.24	11.24	6.6			5.51514	9.13413		9.55	9.13413	9.55	6.6						6.91			6.91	6.91	6.91
04:55:00	8.875	7.41			10.56	11.624		10.74	10.56	10.74	8.875	8.79	6.05			5.16546	8.99908		9.2	8.79	8.99908	6.05
05:00:00	7.595	6.85			10.42	11.4628		10.25	10.25	10.42	7.595	7.43	5.8			5.08815	8.91903		8.81	7.43	8.81	5.8	12.3			7.92	7.06		9.79	7.35	7.92	9.79	7.35
05:05:00	6.445	6.33			10.58	11.3231		9.95	9.95	10.58	6.445	6.23	5.61			5.22771	8.91398		8.42	6.23	8.42	5.61
05:10:00	6.36	5.995			10.87	11.2089		9.92	9.92	10.87	6.36	5.98	5.32			5.3083	8.78894		8.24	5.98	8.24	5.32
05:15:00	6.275	5.63			10.66	11.2207		9.53333	9.53333	10.66	6.275	5.82	5.05			5.19253	8.92389		7.97	5.82	7.97	5.19253						6.61			6.61	6.61	6.61
05:20:00	6.24	5.175			10.625	11.228		9.33667	9.33667	10.625	6.24	5.71	4.95			4.94383	8.95384		7.73	5.71	7.73	4.95
05:25:00	6.37	5.285			10.625	11.1976		9.21667	9.21667	10.625	6.37	5.74	5.1			4.70591	8.95879		7.54	5.74	7.54	5.1			5.99						5.99	5.99	5.99
05:30:00	6.47	5.365			10.315	11.114		9.12333	9.12333	10.315	6.47	5.72	5.26			4.63919	8.95375		7.41	5.72	7.41	5.26	11.5	7.42		7.8	6.64		9.79	5.41	7.61	9.2925	6.835
05:35:00	6.57	5.405			10.69	11.0497		9.05667	9.05667	10.69	6.57	5.81	5.24			4.60017	8.9087		7.3	5.81	7.3	5.24
05:40:00	6.565	5.345			10.635	11.0008		9.00667	9.00667	10.635	6.565	5.92	5.24			4.52895	8.87865		7.24	5.92	7.24	5.24
05:45:00	6.57	5.305			10.64	10.9949		8.97667	8.97667	10.64	6.57	6.12	5.25			4.46731	8.8986		7.21	6.12	7.21	5.25						7.1			7.1	7.1	7.1
05:50:00	6.805	5.44			10.65	10.9747		8.91	8.91	10.65	6.805	6.36				8.92856	6.95538		7.18	7.06769	7.61714	6.80654
05:55:00	6.99	5.545			10.78	10.9269		8.89333	8.89333	10.78	6.99	6.51				8.78851	6.96452		7.15	7.05726	7.55963	6.85089
06:00:00	7.06	5.455			11.48	10.8349		8.88	8.88	10.8349	7.06	6.54				8.76846	6.93366		7.15	7.04183	7.55462	6.83524	10.5		7.04	8.56	6.71		7.12	7.41	7.265	8.2725	7.06
06:05:00	5.52				10.7927	8.56626		8.88667	8.72646	9.36317	7.8047	5.4				8.79341	6.9628		7.15	7.0564	7.56085	6.5721
06:10:00	5.54				10.7181	8.59448		8.87	8.73224	9.33202	7.83086	5.39				8.66337	6.90194		7.14	7.02097	7.52084	6.52395
06:15:00	5.58				10.67	8.58769		8.88667	8.73718	9.3325	7.83577	5.25				8.66332	6.86108		7.15	7.00554	7.52833	6.45831						6.62			6.62	6.62	6.62
06:20:00	5.54				10.6323	8.57591		8.86667	8.72129	9.30808	7.81693	5.25				8.64327	6.80022		7.17	6.98511	7.53832	6.41266
06:25:00	5.59				10.5604	8.47412		8.86333	8.66873	9.2876	7.75309	5.23				8.58322	6.84936		7.17	7.00968	7.52331	6.44452
06:30:00	5.715				10.4667	8.38234		8.87333	8.62783	9.27167	7.7155	5.13				8.42318	6.7885		7.2	6.99425	7.50579	6.37387	8.85	8.38	6.89	9.76	7.16	6.86	6.01	7.29	7.225	8.4975	6.8825

## Sheet: CO2_increase(Table 3,res.text) 
	Parenchyma						Surface
Pig nr	Before arterial occlusion	Max value after arterial occlusion	Before venous occlusion	Max value after venous occlusion	Relative increase after arterial occlusion	Relative increase after venous occlusion	Before arterial occlusion	Max after arterial occlusion	Before venous occlusion	Max after venous occlusion	Relative increase after arterial occlusion	Relative increase after venous occlusion
1	7.035	15.91	8.085	14.44	2.26155	1.78602	6.29	15.83	10.24	14.38	2.51669	1.4043
2	4.68	13.485	5.745	13.055	2.88141	2.27241	5.87	13.98	4.89	11.23	2.3816	2.29652
3	10.955	18.07			1.64948		9.83	13.08			1.33062
4	6.22124	11.8544			1.90547		7.02	16.295			2.32123
5	5.84	17.35	9.86	12.58	2.97089	1.27586	4.78718	7.28644	4.25431	7.18537	1.52207	1.68896
6	7.75333	18.31	9.55667	15.8033	2.36156	1.65364	6.49155	17.1511	9.58998	13.1544	2.64207	1.37168
7	5.57412	19.6463			3.52456		5.33253	11.222			2.10445
8	7.58333	18.4833	8.92	15.19	2.43736	1.70291	4.85	14.4	5.66	10.94	2.96907	1.93286
Median	6.62812	17.71	8.92	14.44	2.39946	1.70291	6.08	14.19	5.66	11.23	2.35141	1.68896
Q1	5.77353	15.3038	8.085	13.055	2.17253	1.65364	5.2119	12.6155	4.89	10.94	1.95885	1.4043
Q3	7.62583	18.3533	9.55667	15.19	2.90378	1.78602	6.62366	15.9463	9.58998	13.1544	2.54804	1.93286

## Sheet: CO2 (Table 4, S4 Fig ) 
Elapsed time	m	Elapsedtimemin	Timepoint	Eventnr	Occl(1=occl, 0=icke occl)	Pignr	pCO2 parenchyma	pCO2 surface
00:00:00	0	0	1	1	0	3
00:05:00	0.00347222	5	2	1	0	3
00:10:00	0.00694444	10	3	1	0	3	5.805	4.96
00:15:00	0.0104167	15	4	1	0	3	5.955	5.14
00:20:00	0.0138889	20	5	1	0	3	6.05	5.27
00:25:00	0.0173611	25	6	1	0	3	6.125	5.4
00:30:00	0.0208333	30	7	1	0	3	6.155	5.52
00:35:00	0.0243056	35	8	1	0	3	6.19	5.62
00:40:00	0.0277778	40	9	1	0	3	6.18	5.69
00:45:00	0.03125	45	10	1	0	3	6.02	5.62
00:50:00	0.0347222	50	11	1	0	3	5.915	5.5
00:55:00	0.0381944	55	12	1	0	3	5.83	5.24
01:00:00	0.0416667	60	13	2	1	3	7.035	6.29
01:05:00	0.0451389	65	14	2	1	3	10.885	10.11
01:10:00	0.0486111	70	15	2	1	3	13.29	12.57
01:15:00	0.0520833	75	16	2	1	3	14.615	14.21
01:20:00	0.0555556	80	17	2	1	3	15.405	15.12
01:25:00	0.0590278	85	18	2	1	3	15.775	15.65
01:30:00	0.0625	90	19	2	1	3	15.91	15.83
01:35:00	0.0659722	95	20	2	1	3	15.68	15.8
01:40:00	0.0694444	100	21	2	1	3	15.31	15.55
01:45:00	0.0729167	105	22	2	1	3	14.72	15.19
01:50:00	0.0763889	110	23	3		3	6.84	7.35
01:55:00	0.0798611	115	24	3		3	4.865	4.24
02:00:00	0.0833333	120	25	3		3	4.975	4.47
02:05:00	0.0868056	125	26	3		3	4.84	4.6
02:10:00	0.0902778	130	27	3		3	4.815	4.71
02:15:00	0.09375	135	28	3		3	4.845	4.82
02:20:00	0.0972222	140	29	3		3	4.615	4.97
02:25:00	0.100694	145	30	3		3	4.645	4.8
02:30:00	0.104167	150	31	3		3	4.86	4.99
02:35:00	0.107639	155	32	3		3	4.92	5.03
02:40:00	0.111111	160	33	3		3	4.83	4.83
02:45:00	0.114583	165	34	3	0	3	4.845	4.91
02:50:00	0.118056	170	35	3	0	3	4.9	5.04
02:55:00	0.121528	175	36	3	0	3	4.605	4.46
03:00:00	0.125	180	37	3	0	3	5.98	7.76
03:05:00	0.128472	185	38	3	0	3	6.125	7.75
03:10:00	0.131944	190	39	3	0	3	6.12	7.97
03:15:00	0.135417	195	40	3	0	3	6.255	8.21
03:20:00	0.138889	200	41	3	0	3	6.45	8.47
03:25:00	0.142361	205	42	3	0	3	6.57	8.72
03:30:00	0.145833	210	43	3	0	3	7.24	9.29
03:35:00	0.149306	215	44	3	0	3	7.545	9.62
03:40:00	0.152778	220	45	3	0	3	7.59	9.8
03:45:00	0.15625	225	46	4	1	3	7.985	10.08
03:50:00	0.159722	230	47	4	1	3	8.085	10.24
03:55:00	0.163194	235	48	4	1	3	8.48	11.1
04:00:00	0.166667	240	49	4	1	3	10.195	12.58
04:05:00	0.170139	245	50	4	1	3	11.79	13.56
04:10:00	0.173611	250	51	4	1	3	13.025	14.11
04:15:00	0.177083	255	52	4	1	3	13.915	14.38
04:20:00	0.180556	260	53	4	1	3	14.055	14.29
04:25:00	0.184028	265	54	4	1	3	14.29	14.27
04:30:00	0.1875	270	55	5	1	3	14.44	14.22
04:35:00	0.190972	275	56	5		3	14.525	14.13
04:40:00	0.194444	280	57	5		3	13.38	13.29
04:45:00	0.197917	285	58	5		3	11.845	11.85
04:50:00	0.201389	290	59	5		3	11.32	11.24
04:55:00	0.204861	295	60	5		3	8.875	8.79
05:00:00	0.208333	300	61	5		3	7.595	7.43
05:05:00	0.211806	305	62	5		3	6.445	6.23
05:10:00	0.215278	310	63	5		3	6.36	5.98
05:15:00	0.21875	315	64	5		3	6.275	5.82
05:20:00	0.222222	320	65	5		3	6.24	5.71
05:25:00	0.225694	325	66	5		3	6.37	5.74
05:30:00	0.229167	330	67	5		3	6.47	5.72
05:35:00	0.232639	335	68	5		3	6.57	5.81
05:40:00	0.236111	340	69	5		3	6.565	5.92
05:45:00	0.239583	345	70	5		3	6.57	6.12
05:50:00	0.243056	350	71	5		3	6.805	6.36
05:55:00	0.246528	355	72	5		3	6.99	6.51
06:00:00	0.25	360	73	5		3	7.06	6.54
06:05:00	0.253472	365	74	5		3	5.52	5.4
06:10:00	0.256944	370	75	5		3	5.54	5.39
06:15:00	0.260417	375	76	5		3	5.58	5.25
06:20:00	0.263889	380	77	5		3	5.54	5.25
06:25:00	0.267361	385	78	5		3	5.59	5.23
06:30:00	0.270833	390	79	5		3	5.715	5.13
00:00:00	0	0	1	1	0	4	5.55	5.09
00:05:00	0.00347222	5	2	1	0	4	5.635	5.15
00:10:00	0.00694444	10	3	1	0	4	5.54	5.1
00:15:00	0.0104167	15	4	1	0	4	5.58	5.17
00:20:00	0.0138889	20	5	1	0	4	5.555	5.23
00:25:00	0.0173611	25	6	1	0	4	5.57	5.3
00:30:00	0.0208333	30	7	1	0	4	5.415	5.16
00:35:00	0.0243056	35	8	1	0	4	5.42	5.11
00:40:00	0.0277778	40	9	1	0	4	5.54	5.26
00:45:00	0.03125	45	10	1	0	4	5.57	5.29
00:50:00	0.0347222	50	11	1	0	4	5.64	5.33
00:55:00	0.0381944	55	12	1	0	4	4.68	5.87
01:00:00	0.0416667	60	13	2	1	4	5.315	6.78
01:05:00	0.0451389	65	14	2	1	4	6.955	8.22
01:10:00	0.0486111	70	15	2	1	4	8.49	9.62
01:15:00	0.0520833	75	16	2	1	4	9.87	10.92
01:20:00	0.0555556	80	17	2	1	4	10.995	11.97
01:25:00	0.0590278	85	18	2	1	4	11.985	12.68
01:30:00	0.0625	90	19	2	1	4	12.58	13.33
01:35:00	0.0659722	95	20	2	1	4	13.18	13.61
01:40:00	0.0694444	100	21	2	1	4	13.485	13.98
01:45:00	0.0729167	105	22	3	1	4	12.635	13.15
01:50:00	0.0763889	110	23	3		4	8.695	10.66
01:55:00	0.0798611	115	24	3		4	6.4	9
02:00:00	0.0833333	120	25	3		4	5.94	7.97
02:05:00	0.0868056	125	26	3		4	5.705	7.32
02:10:00	0.0902778	130	27	3		4	5.655	6.74
02:15:00	0.09375	135	28	3		4	5.605	6.4
02:20:00	0.0972222	140	29	3		4	5.635	6.09
02:25:00	0.100694	145	30	3		4	5.585	5.88
02:30:00	0.104167	150	31	3		4	5.59	5.93
02:35:00	0.107639	155	32	3		4	5.635	5.76
02:40:00	0.111111	160	33	3		4	5.485	5.43
02:45:00	0.114583	165	34	3	0	4	5.465	5.08
02:50:00	0.118056	170	35	3	0	4	5.465	4.76
02:55:00	0.121528	175	36	3	0	4	5.44	4.53
03:00:00	0.125	180	37	3	0	4	5.46	4.26
03:05:00	0.128472	185	38	3	0	4	5.615	4.42
03:10:00	0.131944	190	39	3	0	4	5.695	4.54
03:15:00	0.135417	195	40	3	0	4	5.665	5.06
03:20:00	0.138889	200	41	3	0	4	5.66	5.61
03:25:00	0.142361	205	42	3	0	4	5.625	5.35
03:30:00	0.145833	210	43	3	0	4	5.72	5.14
03:35:00	0.149306	215	44	3	0	4	5.775	5.05
03:40:00	0.152778	220	45	3	0	4	5.745	4.89
03:45:00	0.15625	225	46	4	1	4	5.3	5.28
03:50:00	0.159722	230	47	4	1	4	6.24	5.19
03:55:00	0.163194	235	48	4	1	4	7.33	5.45
04:00:00	0.166667	240	49	4	1	4	8.53	8.17
04:05:00	0.170139	245	50	4	1	4	9.675	9.35
04:10:00	0.173611	250	51	4	1	4	12.03	10.1
04:15:00	0.177083	255	52	4	1	4	11.735	10.57
04:20:00	0.180556	260	53	4	1	4	12.43	10.86
04:25:00	0.184028	265	54	4	1	4	12.625	11.06
04:30:00	0.1875	270	55	5	1	4	12.845	11.23
04:35:00	0.190972	275	56	5		4	13.055	11.2
04:40:00	0.194444	280	57	5		4	12.31	9.99
04:45:00	0.197917	285	58	5		4	9.755	7.22
04:50:00	0.201389	290	59	5		4	8.62	6.6
04:55:00	0.204861	295	60	5		4	7.41	6.05
05:00:00	0.208333	300	61	5		4	6.85	5.8
05:05:00	0.211806	305	62	5		4	6.33	5.61
05:10:00	0.215278	310	63	5		4	5.995	5.32
05:15:00	0.21875	315	64	5		4	5.63	5.05
05:20:00	0.222222	320	65	5		4	5.175	4.95
05:25:00	0.225694	325	66	5		4	5.285	5.1
05:30:00	0.229167	330	67	5		4	5.365	5.26
05:35:00	0.232639	335	68	5		4	5.405	5.24
05:40:00	0.236111	340	69	5		4	5.345	5.24
05:45:00	0.239583	345	70	5		4	5.305	5.25
05:50:00	0.243056	350	71	5		4	5.44	5.4
05:55:00	0.246528	355	72	5		4	5.545	5.39
06:00:00	0.25	360	73	5		4	5.455	5.25
06:05:00	0.253472	365	74	5		4	5.52	5.25
06:10:00	0.256944	370	75	5		4	5.54	5.23
06:15:00	0.260417	375	76	5		4	5.58	5.13
06:20:00	0.263889	380	77	5		4	5.54	5.01
06:25:00	0.267361	385	78	5		4	5.59	4.85
06:30:00	0.270833	390	79	5		4	5.715	4.62
00:00:00	0	0	1	1	0	5	5.845	4.82
00:05:00	0.00347222	5	2	1	0	5	6.19	5.09
00:10:00	0.00694444	10	3	1	0	5	6.945	5.65
00:15:00	0.0104167	15	4	1	0	5	6.675	5.2
00:20:00	0.0138889	20	5	1	0	5	6.24	4.97
00:25:00	0.0173611	25	6	1	0	5	6.675	5.12
00:30:00	0.0208333	30	7	1	0	5	6.71	5.14
00:35:00	0.0243056	35	8	1	0	5	7.2	5.51
00:40:00	0.0277778	40	9	1	0	5	7.54	5.68
00:45:00	0.03125	45	10	1	0	5	7.265	5.55
00:50:00	0.0347222	50	11	1	0	5	8.9	7.89
00:55:00	0.0381944	55	12	1	0	5	10.955	9.83
01:00:00	0.0416667	60	13	2	1	5	12.435	11.42
01:05:00	0.0451389	65	14	2	1	5	13.93	12.08
01:10:00	0.0486111	70	15	2	1	5	15.705	12.53
01:15:00	0.0520833	75	16	2	1	5	16.455	12.55
01:20:00	0.0555556	80	17	2	1	5	16.935	12.67
01:25:00	0.0590278	85	18	2	1	5	17.42	12.52
01:30:00	0.0625	90	19	2	1	5	18.165	12.71
01:35:00	0.0659722	95	20	2	1	5	18.07	12.62
01:40:00	0.0694444	100	21	2	1	5	17.58	12.56
01:45:00	0.0729167	105	22	3	1	5	16.53	13.08
01:50:00	0.0763889	110	23	3		5	11.415	12.4
01:55:00	0.0798611	115	24	3		5	7.895	10.14
02:00:00	0.0833333	120	25	3		5	7.625	9.01
02:05:00	0.0868056	125	26	3		5	6.895	8.74
02:10:00	0.0902778	130	27	3		5	7.565	8.96
02:15:00	0.09375	135	28	3		5	7.19	8.85
02:20:00	0.0972222	140	29	3		5	7.405	8.65
02:25:00	0.100694	145	30	3		5	8.005	8.92
02:30:00	0.104167	150	31	3		5	7.525	8.75
02:35:00	0.107639	155	32	3		5	8.255	9.13
02:40:00	0.111111	160	33	3		5
02:45:00	0.114583	165	34	3	0	5
02:50:00	0.118056	170	35	3	0	5
02:55:00	0.121528	175	36	3	0	5
03:00:00	0.125	180	37	3	0	5
03:05:00	0.128472	185	38	3	0	5
03:10:00	0.131944	190	39	3	0	5
03:15:00	0.135417	195	40	3	0	5
03:20:00	0.138889	200	41	3	0	5
03:25:00	0.142361	205	42	3	0	5
03:30:00	0.145833	210	43	3	0	5
03:35:00	0.149306	215	44	3	0	5
03:40:00	0.152778	220	45	3	0	5
03:45:00	0.15625	225	46	4		5
03:50:00	0.159722	230	47	4		5
03:55:00	0.163194	235	48	4		5
04:00:00	0.166667	240	49	4		5
04:05:00	0.170139	245	50	4		5
04:10:00	0.173611	250	51	4		5
04:15:00	0.177083	255	52	4		5
04:20:00	0.180556	260	53	4		5
04:25:00	0.184028	265	54	4		5
04:30:00	0.1875	270	55	5		5
04:35:00	0.190972	275	56	5		5
04:40:00	0.194444	280	57	5		5
04:45:00	0.197917	285	58	5		5
04:50:00	0.201389	290	59	5		5
04:55:00	0.204861	295	60	5		5
05:00:00	0.208333	300	61	5		5
05:05:00	0.211806	305	62	5		5
05:10:00	0.215278	310	63	5		5
05:15:00	0.21875	315	64	5		5
05:20:00	0.222222	320	65	5		5
05:25:00	0.225694	325	66	5		5
05:30:00	0.229167	330	67	5		5
05:35:00	0.232639	335	68	5		5
05:40:00	0.236111	340	69	5		5
05:45:00	0.239583	345	70	5		5
05:50:00	0.243056	350	71	5		5
05:55:00	0.246528	355	72	5		5
06:00:00	0.25	360	73	5		5
06:05:00	0.253472	365	74	5		5
06:10:00	0.256944	370	75	5		5
06:15:00	0.260417	375	76	5		5
06:20:00	0.263889	380	77	5		5
06:25:00	0.267361	385	78	5		5
06:30:00	0.270833	390	79	5		5
06:35:00	0.274306	395	80	5		5
00:00:00	0	0	1	1	0	7	5.93811	5.97
00:05:00	0.00347222	5	2	1	0	7	5.84567	5.775
00:10:00	0.00694444	10	3	1	0	7	5.91323	5.72
00:15:00	0.0104167	15	4	1	0	7	6.38078	5.91
00:20:00	0.0138889	20	5	1	0	7	6.10834	6.065
00:25:00	0.0173611	25	6	1	0	7	5.9959	6.24
00:30:00	0.0208333	30	7	1	0	7	6.10346	6.23
00:35:00	0.0243056	35	8	1	0	7	6.04101	6.33
00:40:00	0.0277778	40	9	1	0	7	5.87857	6.46
00:45:00	0.03125	45	10	1	0	7	6.37613	6.595
00:50:00	0.0347222	50	11	1	0	7	6.48369	6.985
00:55:00	0.0381944	55	12	1	0	7	6.22124	7.02
01:00:00	0.0416667	60	13	2	1	7	7.1988	7.99
01:05:00	0.0451389	65	14	2	1	7	7.73636	10.14
01:10:00	0.0486111	70	15	2	1	7	9.14391	11.99
01:15:00	0.0520833	75	16	2	1	7	9.74147	13.2
01:20:00	0.0555556	80	17	2	1	7	10.119	14.105
01:25:00	0.0590278	85	18	2	1	7	10.4566	14.72
01:30:00	0.0625	90	19	2	1	7	10.9541	15.225
01:35:00	0.0659722	95	20	2	1	7	11.0617	15.555
01:40:00	0.0694444	100	21	2	1	7	11.7393	16.045
01:45:00	0.0729167	105	22	3	1	7	11.5968	16.295
01:50:00	0.0763889	110	23	3		7	11.8544	16.465
01:55:00	0.0798611	115	24	3		7	10.7619	14.2
02:00:00	0.0833333	120	25	3		7	8.95949	8.595
02:05:00	0.0868056	125	26	3		7	7.82705	7.225
02:10:00	0.0902778	130	27	3		7	7.0646	6.76
02:15:00	0.09375	135	28	3		7	6.63216	6.715
02:20:00	0.0972222	140	29	3		7	6.09972	6.615
02:25:00	0.100694	145	30	3		7	6.45728	6.65
02:30:00	0.104167	150	31	3		7	5.88483	6.62
02:35:00	0.107639	155	32	3		7	6.02239	6.645
02:40:00	0.111111	160	33	3		7	5.71995	6.615
02:45:00	0.114583	165	34	3	0	7	6.02751	6.755
02:50:00	0.118056	170	35	3	0	7	5.80506	6.665
02:55:00	0.121528	175	36	3	0	7	6.34262	6.65
03:00:00	0.125	180	37	3	0	7	5.87018	6.7
03:05:00	0.128472	185	38	3	0	7
03:10:00	0.131944	190	39	3	0	7
03:15:00	0.135417	195	40	3	0	7
03:20:00	0.138889	200	41	3	0	7
03:25:00	0.142361	205	42	3	0	7
03:30:00	0.145833	210	43	3	0	7
03:35:00	0.149306	215	44	3	0	7
03:40:00	0.152778	220	45	3	0	7
03:45:00	0.15625	225	46	4		7
03:50:00	0.159722	230	47	4		7
03:55:00	0.163194	235	48	4		7
04:00:00	0.166667	240	49	4		7
04:05:00	0.170139	245	50	4		7
04:10:00	0.173611	250	51	4		7
04:15:00	0.177083	255	52	4		7
04:20:00	0.180556	260	53	4		7
04:25:00	0.184028	265	54	4		7
04:30:00	0.1875	270	55	5		7
04:35:00	0.190972	275	56	5		7
04:40:00	0.194444	280	57	5		7
04:45:00	0.197917	285	58	5		7
04:50:00	0.201389	290	59	5		7
04:55:00	0.204861	295	60	5		7
05:00:00	0.208333	300	61	5		7
05:05:00	0.211806	305	62	5		7
05:10:00	0.215278	310	63	5		7
05:15:00	0.21875	315	64	5		7
05:20:00	0.222222	320	65	5		7
05:25:00	0.225694	325	66	5		7
05:30:00	0.229167	330	67	5		7
05:35:00	0.232639	335	68	5		7
05:40:00	0.236111	340	69	5		7
05:45:00	0.239583	345	70	5		7
05:50:00	0.243056	350	71	5		7
05:55:00	0.246528	355	72	5		7
06:00:00	0.25	360	73	5		7
06:05:00	0.253472	365	74	5		7
06:10:00	0.256944	370	75	5		7
06:15:00	0.260417	375	76	5		7
06:20:00	0.263889	380	77	5		7
06:25:00	0.267361	385	78	5		7
06:30:00	0.270833	390	79	5		7
00:00:00	0	0	1	1	0	8	5.17	5.43882
00:05:00	0.00347222	5	2	1	0	8	4.65	5.32966
00:10:00	0.00694444	10	3	1	0	8	4.835	5.15328
00:15:00	0.0104167	15	4	1	0	8	5	5.16136
00:20:00	0.0138889	20	5	1	0	8	5.29	5.28335
00:25:00	0.0173611	25	6	1	0	8	5.5	5.25487
00:30:00	0.0208333	30	7	1	0	8	5.55	5.1813
00:35:00	0.0243056	35	8	1	0	8	5.78	4.92856
00:40:00	0.0277778	40	9	1	0	8	5.79	4.80634
00:45:00	0.03125	45	10	1	0	8	5.89	4.75608
00:50:00	0.0347222	50	11	1	0	8	6.02	4.77276
00:55:00	0.0381944	55	12	1	0	8	5.84	4.78718
01:00:00	0.0416667	60	13	2	1	8	7.9	4.93889
01:05:00	0.0451389	65	14	2	1	8	7.98	5.05852
01:10:00	0.0486111	70	15	2	1	8	8.28	5.27061
01:15:00	0.0520833	75	16	2	1	8	11.115	5.83393
01:20:00	0.0555556	80	17	2	1	8	12.925	6.23308
01:25:00	0.0590278	85	18	2	1	8	14.12	6.57978
01:30:00	0.0625	90	19	2	1	8	15.05	6.77332
01:35:00	0.0659722	95	20	2	1	8	15.91	6.92245
01:40:00	0.0694444	100	21	2	1	8	16.61	7.06508
01:45:00	0.0729167	105	22	3	1	8	17.35	7.28644
01:50:00	0.0763889	110	23	3		8	16.945	7.19703
01:55:00	0.0798611	115	24	3		8	13.195	6.37933
02:00:00	0.0833333	120	25	3		8	12.47	5.63263
02:05:00	0.0868056	125	26	3		8	12.075	5.76476
02:10:00	0.0902778	130	27	3		8	12.36	5.93965
02:15:00	0.09375	135	28	3		8	12.63	5.80075
02:20:00	0.0972222	140	29	3		8	11.76	5.61913
02:25:00	0.100694	145	30	3		8	10.68	5.29255
02:30:00	0.104167	150	31	3		8	10.12	4.81865
02:35:00	0.107639	155	32	3		8	9.815	4.62097
02:40:00	0.111111	160	33	3		8	9.71	4.52445
02:45:00	0.114583	165	34	3	0	8	9.71	4.47117
02:50:00	0.118056	170	35	3	0	8	9.62	4.48568
02:55:00	0.121528	175	36	3	0	8	9.61	4.53675
03:00:00	0.125	180	37	3	0	8	9.75	4.59855
03:05:00	0.128472	185	38	3	0	8	9.75	4.57808
03:10:00	0.131944	190	39	3	0	8	9.66	4.50384
03:15:00	0.135417	195	40	3	0	8	9.64	4.43591
03:20:00	0.138889	200	41	3	0	8	9.72	4.40172
03:25:00	0.142361	205	42	3	0	8	9.83	4.36326
03:30:00	0.145833	210	43	3	0	8	9.81	4.31907
03:35:00	0.149306	215	44	3	0	8	9.77	4.27477
03:40:00	0.152778	220	45	3	0	8	9.86	4.25431
03:45:00	0.15625	225	46	4	1	8	10.25	4.14529
03:50:00	0.159722	230	47	4	1	8	9.985	4.15281
03:55:00	0.163194	235	48	4	1	8	9.4	4.21631
04:00:00	0.166667	240	49	4	1	8	9.56	4.38431
04:05:00	0.170139	245	50	4	1	8	10.4	4.81695
04:10:00	0.173611	250	51	4	1	8	10.965	5.42853
04:15:00	0.177083	255	52	4	1	8	11.35	6.04831
04:20:00	0.180556	260	53	4	1	8	11.535	6.49022
04:25:00	0.184028	265	54	4	1	8	12.17	6.83972
04:30:00	0.1875	270	55	5	1	8	12.58	7.18537
04:35:00	0.190972	275	56	5		8	12.36	7.24933
04:40:00	0.194444	280	57	5		8	11.92	6.48661
04:45:00	0.197917	285	58	5		8	11.51	5.97474
04:50:00	0.201389	290	59	5		8	11.24	5.51514
04:55:00	0.204861	295	60	5		8	10.56	5.16546
05:00:00	0.208333	300	61	5		8	10.42	5.08815
05:05:00	0.211806	305	62	5		8	10.58	5.22771
05:10:00	0.215278	310	63	5		8	10.87	5.3083
05:15:00	0.21875	315	64	5		8	10.66	5.19253
05:20:00	0.222222	320	65	5		8	10.625	4.94383
05:25:00	0.225694	325	66	5		8	10.625	4.70591
05:30:00	0.229167	330	67	5		8	10.315	4.63919
05:35:00	0.232639	335	68	5		8	10.69	4.60017
05:40:00	0.236111	340	69	5		8	10.635	4.52895
05:45:00	0.239583	345	70	5		8	10.64	4.46731
05:50:00	0.243056	350	71	5		8	10.65	4.47641
05:55:00	0.246528	355	72	5		8	10.78	4.48829
06:00:00	0.25	360	73	5		8	11.48	4.47154
06:05:00	0.253472	365	74	5		8	11.03	4.55995
06:10:00	0.256944	370	75	5		8	10.98	4.52061
06:15:00	0.260417	375	76	5		8	11.17	4.5673
06:20:00	0.263889	380	77	5		8	11.155	4.60987
06:25:00	0.267361	385	78	5		8	11.29	4.66221
06:30:00	0.270833	390	79	5		8
00:00:00	0	0	1	1	0	9	6.66333	5.78708
00:05:00	0.00347222	5	2	1	0	9	6.83333	5.66703
00:10:00	0.00694444	10	3	1	0	9	6.99667	6.09698
00:15:00	0.0104167	15	4	1	0	9	7.18	6.14193
00:20:00	0.0138889	20	5	1	0	9	7.31667	6.66189
00:25:00	0.0173611	25	6	1	0	9	7.52333	6.69684
00:30:00	0.0208333	30	7	1	0	9	7.66667	6.83679
00:35:00	0.0243056	35	8	1	0	9	7.83333	7.11174
00:40:00	0.0277778	40	9	1	0	9	7.91	6.7717
00:45:00	0.03125	45	10	1	0	9	7.97333	6.87665
00:50:00	0.0347222	50	11	1	0	9	7.91333	6.9716
00:55:00	0.0381944	55	12	1	0	9	7.75333	6.49155
01:00:00	0.0416667	60	13	2	1	9	9.32	7.9065
01:05:00	0.0451389	65	14	2	1	9	11.2833	9.89646
01:10:00	0.0486111	70	15	2	1	9	12.96	11.2814
01:15:00	0.0520833	75	16	2	1	9	14.31	12.4014
01:20:00	0.0555556	80	17	2	1	9	15.4133	13.9113
01:25:00	0.0590278	85	18	2	1	9	16.2667	14.8213
01:30:00	0.0625	90	19	2	1	9	17.0333	15.8512
01:35:00	0.0659722	95	20	2	1	9	17.6933	16.5962
01:40:00	0.0694444	100	21	2	1	9	18.31	17.1511
01:45:00	0.0729167	105	22	3	1	9	15.3933	11.1761
01:50:00	0.0763889	110	23	3		9	12.65	11.051
01:55:00	0.0798611	115	24	3		9	11.1867	10.841
02:00:00	0.0833333	120	25	3		9	10.46	10.8709
02:05:00	0.0868056	125	26	3		9	10.0967	10.7909
02:10:00	0.0902778	130	27	3		9	9.82	10.5758
02:15:00	0.09375	135	28	3		9	9.63667	10.4458
02:20:00	0.0972222	140	29	3		9	9.52	10.2707
02:25:00	0.100694	145	30	3		9	9.46333	10.0157
02:30:00	0.104167	150	31	3		9	9.37333	10.0356
02:35:00	0.107639	155	32	3		9	9.32	9.9956
02:40:00	0.111111	160	33	3		9	9.27667	9.72055
02:45:00	0.114583	165	34	3	0	9	9.11	9.60051
02:50:00	0.118056	170	35	3	0	9	9.07667	9.55546
02:55:00	0.121528	175	36	3	0	9	9.09333	9.72041
03:00:00	0.125	180	37	3	0	9	9.09333	9.68536
03:05:00	0.128472	185	38	3	0	9	9.11	9.68532
03:10:00	0.131944	190	39	3	0	9	9.17333	9.70027
03:15:00	0.135417	195	40	3	0	9	9.23	9.66022
03:20:00	0.138889	200	41	3	0	9	9.3	9.60017
03:25:00	0.142361	205	42	3	0	9	9.41333	9.69013
03:30:00	0.145833	210	43	3	0	9	9.45	9.70008
03:35:00	0.149306	215	44	3	0	9	9.52667	9.65503
03:40:00	0.152778	220	45	3	0	9	9.55667	9.58998
03:45:00	0.15625	225	46	4	1	9	12.2367	11.3797
03:50:00	0.159722	230	47	4	1	9	13.12	11.9997
03:55:00	0.163194	235	48	4	1	9	13.8067	12.4597
04:00:00	0.166667	240	49	4	1	9	14.3733	12.5696
04:05:00	0.170139	245	50	4	1	9	14.7867	12.6846
04:10:00	0.173611	250	51	4	1	9	15.1967	12.6695
04:15:00	0.177083	255	52	4	1	9	15.5533	12.7645
04:20:00	0.180556	260	53	4	1	9	15.8033	13.1544
04:25:00	0.184028	265	54	4	1	9	14.9	11.5294
04:30:00	0.1875	270	55	5	1	9	13.9588	10.7193
04:35:00	0.190972	275	56	5		9	13.2135	10.1943
04:40:00	0.194444	280	57	5		9	12.6466	9.62922
04:45:00	0.197917	285	58	5		9	12.1611	9.36417
04:50:00	0.201389	290	59	5		9	11.8448	9.13413
04:55:00	0.204861	295	60	5		9	11.624	8.99908
05:00:00	0.208333	300	61	5		9	11.4628	8.91903
05:05:00	0.211806	305	62	5		9	11.3231	8.91398
05:10:00	0.215278	310	63	5		9	11.2089	8.78894
05:15:00	0.21875	315	64	5		9	11.2207	8.92389
05:20:00	0.222222	320	65	5		9	11.228	8.95384
05:25:00	0.225694	325	66	5		9	11.1976	8.95879
05:30:00	0.229167	330	67	5		9	11.114	8.95375
05:35:00	0.232639	335	68	5		9	11.0497	8.9087
05:40:00	0.236111	340	69	5		9	11.0008	8.87865
05:45:00	0.239583	345	70	5		9	10.9949	8.8986
05:50:00	0.243056	350	71	5		9	10.9747	8.92856
05:55:00	0.246528	355	72	5		9	10.9269	8.78851
06:00:00	0.25	360	73	5		9	10.8349	8.76846
06:05:00	0.253472	365	74	5		9	10.7927	8.79341
06:10:00	0.256944	370	75	5		9	10.7181	8.66337
06:15:00	0.260417	375	76	5		9	10.67	8.66332
06:20:00	0.263889	380	77	5		9	10.6323	8.64327
06:25:00	0.267361	385	78	5		9	10.5604	8.58322
06:30:00	0.270833	390	79	5		9	10.4667	8.42318
00:00:00	0	0	1	1	0	10	4.73965	4.27709
00:05:00	0.00347222	5	2	1	0	10	4.88551	4.66304
00:10:00	0.00694444	10	3	1	0	10	4.90637	4.86899
00:15:00	0.0104167	15	4	1	0	10	5.02724	4.94494
00:20:00	0.0138889	20	5	1	0	10	5.0481	5.02089
00:25:00	0.0173611	25	6	1	0	10	5.10396	5.08684
00:30:00	0.0208333	30	7	1	0	10	5.14982	5.07279
00:35:00	0.0243056	35	8	1	0	10	5.37568	5.18874
00:40:00	0.0277778	40	9	1	0	10	5.51654	5.22469
00:45:00	0.03125	45	10	1	0	10	5.4824	5.18064
00:50:00	0.0347222	50	11	1	0	10	5.56326	5.27658
00:55:00	0.0381944	55	12	1	0	10	5.57412	5.33253
01:00:00	0.0416667	60	13	2	1	10	5.67237	5.59848
01:05:00	0.0451389	65	14	2	1	10	6.51084	6.40443
01:10:00	0.0486111	70	15	2	1	10	9.0167	8.11038
01:15:00	0.0520833	75	16	2	1	10	10.9803	9.16633
01:20:00	0.0555556	80	17	2	1	10	13.1813	9.86228
01:25:00	0.0590278	85	18	2	1	10	15.1423	10.4382
01:30:00	0.0625	90	19	2	1	10	16.6883	10.7642
01:35:00	0.0659722	95	20	2	1	10	17.8193	10.9501
01:40:00	0.0694444	100	21	2	1	10	18.8553	11.1261
01:45:00	0.0729167	105	22	3		10	19.6463	11.222
01:50:00	0.0763889	110	23	3		10	18.7404	10.7158
01:55:00	0.0798611	115	24	3		10	14.2964	9.34178
02:00:00	0.0833333	120	25	3		10	13.1324	8.34773
02:05:00	0.0868056	125	26	3		10	11.5734	8.03368
02:10:00	0.0902778	130	27	3		10	9.22443	8.07963
02:15:00	0.09375	135	28	3		10	8.70044	8.18558
02:20:00	0.0972222	140	29	3		10	8.60145	8.27152
02:25:00	0.100694	145	30	3		10	8.59747	8.28747
02:30:00	0.104167	150	31	3		10	8.60348	8.29342
02:35:00	0.107639	155	32	3		10	8.64949	8.36937
02:40:00	0.111111	160	33	3		10	8.7505	8.49532
02:45:00	0.114583	165	34	3	0	10	8.85151	8.69127
02:50:00	0.118056	170	35	3	0	10	8.94253	8.80722
02:55:00	0.121528	175	36	3	0	10	9.09354	8.85317
03:00:00	0.125	180	37	3	0	10	9.25455	8.95912
03:05:00	0.128472	185	38	3	0	10
03:10:00	0.131944	190	39	3	0	10
03:15:00	0.135417	195	40	3	0	10
03:20:00	0.138889	200	41	3	0	10
03:25:00	0.142361	205	42	3	0	10
03:30:00	0.145833	210	43	3	0	10
03:35:00	0.149306	215	44	3	0	10
03:40:00	0.152778	220	45	3	0	10
03:45:00	0.15625	225	46	4		10
03:50:00	0.159722	230	47	4		10
03:55:00	0.163194	235	48	4		10
04:00:00	0.166667	240	49	4		10
04:05:00	0.170139	245	50	4		10
04:10:00	0.173611	250	51	4		10
04:15:00	0.177083	255	52	4		10
04:20:00	0.180556	260	53	4		10
04:25:00	0.184028	265	54	4		10
04:30:00	0.1875	270	55	5		10
04:35:00	0.190972	275	56	5		10
04:40:00	0.194444	280	57	5		10
04:45:00	0.197917	285	58	5		10
04:50:00	0.201389	290	59	5		10
04:55:00	0.204861	295	60	5		10
05:00:00	0.208333	300	61	5		10
05:05:00	0.211806	305	62	5		10
05:10:00	0.215278	310	63	5		10
05:15:00	0.21875	315	64	5		10
05:20:00	0.222222	320	65	5		10
05:25:00	0.225694	325	66	5		10
05:30:00	0.229167	330	67	5		10
05:35:00	0.232639	335	68	5		10
05:40:00	0.236111	340	69	5		10
05:45:00	0.239583	345	70	5		10
05:50:00	0.243056	350	71	5		10
05:55:00	0.246528	355	72	5		10
06:00:00	0.25	360	73	5		10
06:05:00	0.253472	365	74	5		10
06:10:00	0.256944	370	75	5		10
06:15:00	0.260417	375	76	5		10
06:20:00	0.263889	380	77	5		10
06:25:00	0.267361	385	78	5		10
06:30:00	0.270833	390	79	5		10
00:00:00	0	0	1	1	0	11	7.46	4.6
00:05:00	0.00347222	5	2	1	0	11	7.58667	4.73
00:10:00	0.00694444	10	3	1	0	11	7.61	4.84
00:15:00	0.0104167	15	4	1	0	11	7.46667	4.79
00:20:00	0.0138889	20	5	1	0	11	7.41	4.74
00:25:00	0.0173611	25	6	1	0	11	7.39667	4.7
00:30:00	0.0208333	30	7	1	0	11	7.38333	4.63
00:35:00	0.0243056	35	8	1	0	11	7.34333	4.55
00:40:00	0.0277778	40	9	1	0	11	7.32667	4.5
00:45:00	0.03125	45	10	1	0	11	7.37667	4.49
00:50:00	0.0347222	50	11	1	0	11	7.51667	4.81
00:55:00	0.0381944	55	12	1	0	11	7.58333	4.85
01:00:00	0.0416667	60	13	2	1	11	7.64333	4.89
01:05:00	0.0451389	65	14	2	1	11	7.64	4.9
01:10:00	0.0486111	70	15	2	1	11	9.06	5.58
01:15:00	0.0520833	75	16	2	1	11	10.72	6.84
01:20:00	0.0555556	80	17	2	1	11	12.24	8.17
01:25:00	0.0590278	85	18	2	1	11	13.6133	9.51
01:30:00	0.0625	90	19	2	1	11	14.7933	10.72
01:35:00	0.0659722	95	20	2	1	11	15.8633	11.84
01:40:00	0.0694444	100	21	2	1	11	16.8367	12.79
01:45:00	0.0729167	105	22	3	1	11	17.6733	13.63
01:50:00	0.0763889	110	23	3		11	18.4833	14.39
01:55:00	0.0798611	115	24	3		11	17.6267	14.4
02:00:00	0.0833333	120	25	3		11	13.09	11.46
02:05:00	0.0868056	125	26	3		11	11.2033	8.82
02:10:00	0.0902778	130	27	3		11	10.1	6.98
02:15:00	0.09375	135	28	3		11	9.49333	6.12
02:20:00	0.0972222	140	29	3		11
02:25:00	0.100694	145	30	3		11
02:30:00	0.104167	150	31	3		11
02:35:00	0.107639	155	32	3		11
02:40:00	0.111111	160	33	3		11
02:45:00	0.114583	165	34	3	0	11
02:50:00	0.118056	170	35	3	0	11
02:55:00	0.121528	175	36	3	0	11
03:00:00	0.125	180	37	3	0	11
03:05:00	0.128472	185	38	3	0	11
03:10:00	0.131944	190	39	3	0	11
03:15:00	0.135417	195	40	3	0	11
03:20:00	0.138889	200	41	3	0	11
03:25:00	0.142361	205	42	3	0	11
03:30:00	0.145833	210	43	3	0	11	8.86	5.72
03:35:00	0.149306	215	44	3	0	11	8.90333	5.67
03:40:00	0.152778	220	45	3	0	11	8.92	5.66
03:45:00	0.15625	225	46	4	1	11	8.88333	5.87
03:50:00	0.159722	230	47	4	1	11	9.15333	6.23
03:55:00	0.163194	235	48	4	1	11	9.91667	6.82
04:00:00	0.166667	240	49	4	1	11	10.7533	7.48
04:05:00	0.170139	245	50	4	1	11	11.61	8.18
04:10:00	0.173611	250	51	4	1	11	12.43	8.83
04:15:00	0.177083	255	52	4	1	11	13.1567	9.37
04:20:00	0.180556	260	53	4	1	11	13.8167	9.82
04:25:00	0.184028	265	54	4	1	11	14.3067	10.15
04:30:00	0.1875	270	55	5	1	11	14.8067	10.4
04:35:00	0.190972	275	56	5		11	15.19	10.59
04:40:00	0.194444	280	57	5		11	14.88	10.94
04:45:00	0.197917	285	58	5		11	12.8867	10.1
04:50:00	0.201389	290	59	5		11	11.5267	9.79
04:55:00	0.204861	295	60	5		11	10.74	9.55
05:00:00	0.208333	300	61	5		11	10.25	9.2
05:05:00	0.211806	305	62	5		11	9.95	8.81
05:10:00	0.215278	310	63	5		11	9.92	8.42
05:15:00	0.21875	315	64	5		11	9.53333	8.24
05:20:00	0.222222	320	65	5		11	9.33667	7.97
05:25:00	0.225694	325	66	5		11	9.21667	7.73
05:30:00	0.229167	330	67	5		11	9.12333	7.54
05:35:00	0.232639	335	68	5		11	9.05667	7.41
05:40:00	0.236111	340	69	5		11	9.00667	7.3
05:45:00	0.239583	345	70	5		11	8.97667	7.24
05:50:00	0.243056	350	71	5		11	8.91	7.21
05:55:00	0.246528	355	72	5		11	8.89333	7.18
06:00:00	0.25	360	73	5		11	8.88	7.15
06:05:00	0.253472	365	74	5		11	8.88667	7.15
06:10:00	0.256944	370	75	5		11	8.87	7.15
06:15:00	0.260417	375	76	5		11	8.88667	7.14
06:20:00	0.263889	380	77	5		11	8.86667	7.15
06:25:00	0.267361	385	78	5		11	8.86333	7.17
06:30:00	0.270833	390	79	5		11	8.87333	7.17

## Sheet: Lactate S4 Table
Pignr	Lactate parenchyma 1	Lactate parenchyma 2	Lactate surface 1 (circumferential)	Lactate surface 2 (circumferential)	Lactate surface 1 (unidirectional)	Lactate surface 2 (unidirectional)
1	1.14657	1.36452	1.7307	2.09305
1	1.31343	1.34008	1.94018	2.63055
1	1.21608	1.50996	2.01088	3.07232
1	1.14517	1.54712	2.07638	3.2149
1	1.21915	1.63048	2.50333	3.67092
1	4.21807	7.72254	5.03598	8.24582
1	5.81855	8.99915	6.50266	9.32899
1	6.79115	4.07343	7.3157	5.84481
1	2.52413	2.83675	4.36212	4.4404
1	1.92425	2.81078	3.8212	4.4177
1	1.76689	2.32282	3.53297	4.59074
1	1.60784	2.22673	3.36362	4.72689
1	1.4764	2.21053	3.25072	4.71909
1	1.50322	2.11401	3.19855	4.64735
1	1.44809	3.17348	3.2079	6.06886
1
1	2.59938	5.43097	4.36498	8.53216
1	4.22787	6.10228	5.17692	6.01356
1	4.5387	5.51408	5.44351	7.19114
1	4.49899	4.71606	5.62392	6.6462
1	4.22594	4.40258	5.40276	6.50828
1	3.26478	3.27417	4.62103	6.03376
1
1	2.48847	2.83488	4.1691	5.59041
1	1.95302	2.50624	3.72374	5.51658
1	1.70837	2.16394	3.71134	4.73092
1	1.58205	2.5515	3.59362	4.63904
1	1.62781	2.21685	3.17725	3.66884
1		2.15503	3.36185	3.70725
1	1.91914	2.49525	3.4331	3.82199
1	1.99097	3.17872	3.1117	4.44067
1	2.7574	3.01617	3.50172	3.88747
1	3.28691	2.59917	3.78202	3.56803
1	2.83567	2.05709	3.48405	3.51264
1	2.29715	1.86806	3.37973	3.55376
1	2.03986	1.73558	3.06503
1	1.83324		2.91931	3.58339
1	1.46582	1.77021	3.00787	3.56601
1	1.52577	1.70102	2.95064	3.45951
1	1.35903		3.08114
2	0.859677	1.2451	1.52656	1.96591
2	0.997228	1.41164	1.62822	2.20304
2	0.986051	1.43151	1.82026	2.46407
2	0.959528	1.46946	1.92184	2.63007
2	1.03421	1.6364	2.09318	2.9025
2	2.81555	2.85243	4.58258	5.51131
2	6.90582	6.11611	7.65512	8.48635
2	8.05846	7.84427	7.3079	8.79877
2	4.9878	6.97894	3.44205	7.28947
2	1.54313	2.01272	2.13791	3.93699
2	1.12114	1.33829	2.05868	3.19044
2	1.42253	1.32411	2.30844	3.27554
2	1.2047	1.39771	2.43968	3.32168
2	0.965049	1.2467	1.93336	3.04837
2	0.957652	1.08057	2.24931	2.94278
2	0.992645	1.40723	2.52843	3.25743
2	1.37048	1.68983	3.10812	3.59056
2	3.68124	3.09819	4.80912	5.7273
2	6.84715	3.7442	7.92073	8.12653
2	8.82968	4.47219	8.98933	9.3255
2	6.93871	3.86331	7.10621	8.96564
2	2.43778	1.74893	3.66273	4.95345
2	1.81162	1.25979	3.04367	4.91321
2	1.55832	0.964915	2.91789	2.56009
2	1.53309	0.862183	4.98692	4.43232
2	1.48491	0.779101	2.8417	4.24298
2	1.43756	0.744836	3.03619	4.41284
2	1.35374	0.697513	3.00784	5.57535
3			2.38494	2.6972
3			2.66822	3.72223
3			2.6761	5.02554
3			2.53863	3.80251
3				5.63565
3			5.0393	8.98486
3			6.43926	11.1002
3			6.84392	8.9225
3			6.16344	9.35925
3			6.23737	7.63844
3			5.94857	3.8017
3			5.52331	3.47404
3			4.38015	3.49171
3			3.93084	3.06246
3			4.02686	3.11582
3			4.05923	3.4682
3			4.20267	2.80413
3			4.08518	2.88801
3			3.59407	3.6197
3			5.00148	5.12203
3			4.89713	5.32263
3
3			5.95256	4.33542
3			6.97831	4.34763
3			5.56691	4.36316
3			5.52726	4.3969
3			5.3731	4.18438
3			5.54478
3			4.50632
3			4.17346
3			3.71667
4	1.10531	1.59324
4	1.15767	1.68822
4	0.970503	1.80845
4	1.05514	2.23838
4	1.25038	2.77338
4	3.34774	4.77715
4	5.97199	8.3566
4	7.78643	11.1536
4	5.73285	11.0259
4	2.12927	6.6151
4	1.80904	4.76931
4	1.79916	5.1701
4	1.5907	4.59522
4	1.43337	4.75706
4	1.58249	4.65689
4	1.47094	4.58061
4	1.82126	5.42132
4	1.9095	4.66142
4	1.56938	4.4264
4	1.4322	4.2446
4	1.51513	2.95005
4	1.98278	2.79464
4	2.08717	2.69754
4	2.039	2.87373
4	1.97666	2.88912
4	1.67727	2.3935
5	1.65159				2.06668	1.73624
5	1.98228	1.48143			1.79357	1.27327
5	1.90837	2.07471			1.86136	1.23042
5	2.02134	2.16214			1.87586	1.19854
5	1.82939	1.98107			1.77103	1.43243
5	2.0256	2.15192			1.66212	1.42817
5	1.9847	1.99811			1.71665	0.582132
5	4.92275	2.30613			2.93488	3.12113
5	7.23954	3.01702			4.09259	3.7105
5	8.42278	8.04228			4.57981	4.02399
5	7.90036	5.64677			5.1002	5.11774
5	2.85981	2.77185			4.57135	6.23976
5	1.76998	2.19262			5.32193	4.57289
5	1.57598	2.0676			4.50061	3.24917
5	1.69484	2.07508			3.60448	2.96996
5	1.56287				3.56703	2.6765
5	1.62889	1.58295			3.45995	2.38986
5	2.52814	2.18179			3.58081	1.7135
5	1.69793	3.07981			3.20064	2.00752
5	2.92588	5.41997			3.05866	2.54224
5	9.66392	8.45651			6.12496	5.22794
5	4.17201	5.42491			4.13912	3.54038
5	2.87625	4.42288			0.347405	5.501
5	2.03638	4.31564			0.286279	2.75733
5	2.38276	4.15821			0.475612	2.24431
5	2.13606	4.15592			3.14169	2.57757
5	1.78383				2.30643	3.55111
6			4.34284	5.26789
6	1.6914	2.93848	2.96492	2.30837	2.36837	1.54251
6	1.55906	3.31893	3.1683	2.23633	1.4394	1.34573
6	1.32656	3.30895	3.15725	2.29079	1.54854	1.2722
6	1.32457	2.51712	2.91088	2.2142	1.27787	1.40673
6	1.89313	3.19137	2.74337	3.24491	1.00345	1.82655
6	4.95906	3.61185	4.91377	3.73606	1.27685	3.17799
6	7.21375	5.23057	5.24586	5.42917	1.73146	4.48387
6	7.85697	6.38292	6.12797	6.31779	1.76081	4.4942
6	2.28658	4.38024	3.97818	4.85828	2.606	2.12226
6	1.77925	3.19373	3.35828	4.50202	1.94085	1.24105
6	1.50184	2.46332	2.81519	4.39301	1.06694	1.13066
6	1.5688	2.09834	2.75061	4.57758	0.67536	1.10541
6	1.54837	2.48976	3.15297	4.37666	0.554117	1.26424
6	1.70224	2.18948	3.00592	4.30052	0.471663	1.27963
6	1.82012	3.05255	3.29777	4.18911	0.307847	1.25093
6	2.08038	2.3242	3.76357	4.5782	1.68598	1.09428
6	2.43754	2.81091	3.73054	4.44549	1.34154	1.69749
6	5.91923	4.48484	5.67202	4.45949	1.40064	3.02633
6	8.7276	7.7591	7.60962	5.94137	1.26681	3.83025
6
6	7.18264	5.93706	7.48454	5.60943	1.38179	2.74779
6	5.13575	4.51364	6.52607	4.95917	0.426968	2.13407
6	4.42102	3.41169	5.20775	6.20555	0.273249	1.89833
6	3.6839	2.69555	4.21022	4.89157	0.245194	1.72004
6	3.16205	2.48994	4.02914	4.91128	0.125253	1.49506
6	3.03123	2.38448	4.05617	4.9618	0.134258	1.39571
6	2.52522	2.92061	4.25299	5.09629	0.146345	1.37406
6	2.45655	2.45762	4.34284	5.26789	0.236767
7	1.78879	1.97914	2.53635	2.0843	0.998888	0.647988
7	2.19449	2.33162	3.24991	2.17925	0.0218292	0.581985
7	2.40037	2.27176	3.24802	2.49713	1.24174	0.539347
7	2.07463	2.19343	3.03431	2.50004	1.23243	0.508135
7	2.54065	3.09496	4.54635	3.18009	1.09133	0.496188
7	6.11223	6.20705	7.27974	6.26818	2.02266	0.770133
7	8.97491	8.91076	9.35865	9.87066	4.02368	2.01778
7	7.93797	6.76599	8.54708	8.99659	3.89396	1.73756
7	2.65844	2.5248	5.17386	4.37656	4.80286	3.98599
7	2.42836	2.55971	4.64188	2.60453	2.66912	2.16526
7	2.81946		5.50593	2.36375	1.95992	1.49241
7	2.58878	2.48051	4.7039	2.27605	1.54522	1.19265
7	2.48713	2.02022	4.19276	2.74413	1.38986	1.19762
7	1.9437	1.8759	3.75635	3.21074	1.40457	0.993488
7	1.85965	1.83156	3.58784	3.03251	1.38145	1.01391
7	2.234	2.09011	3.58217	3.8547	1.61824	1.04576
7	2.63065	2.83726	2.87484	3.38236	1.5851	1.06697
7	2.97918	3.02149	2.83676	2.75002	1.89354	1.25641
7	2.97194	2.90201	3.21267	2.97102	2.01887	1.18815
7	2.83984	2.81204	4.60438	3.56405	1.90616	1.11793
7	2.22465	2.63736	4.70658	3.50656	1.59933	1.14668
7	2.35665	3.01052	3.59668	2.9112	1.55106	1.06917
7	2.69773	3.01106	3.41591	2.62123	1.67502	1.06598
7	2.95837	3.27588	3.37701	3.50673
7	3.62151	2.6839	3.79	3.50007	1.8718	1.09277
7	2.58829	2.76616	3.92743	3.00318	1.99449	1.2677
7	3.25085	2.58701	3.66282	2.66517	2.23035	1.29801
7	2.92185	2.18899	3.8067	3.30227	2.16328	1.22114
7	2.08698	2.00131	3.74277	3.50308
7	2.48627	1.90826	3.72481	3.28904	2.0185	1.18851
7	2.33058	1.90279	3.64004	3.56691	1.99852	1.27713
8	1.45185	1.45185	1.14649	1.6067	0.927605	1.10229
8	1.44509	1.44509	1.14335	1.35909	1.12135	1.11553
8	1.24378	1.24378	1.11974	1.19534	1.40638	1.15904
8	1.34262	1.34262	1.21654	1.21283	1.05309	1.23149
8	1.3628	1.3628	1.01103	1.25441	1.08788	1.54722
8	1.21031	1.21031	0.990281	1.31224	1.14135	1.46508
8	1.37248	1.37248	1.07908	1.5799	1.20937	1.39662
8	2.02513	2.02513	2.11539	2.18014	1.25615	1.46998
8	6.73572	6.73572	6.11056	6.06738	2.28581	2.39167
8	11.2671	11.2671	9.29118	8.91748	3.51397	3.94539
8	10.9845	10.9845	6.17992	8.73264	4.0247	4.24928
8	2.90457	2.90457	2.53849	4.73106	3.51411	3.87719
8	1.939	1.939	1.94234	2.09679	2.07509	2.70609
8	1.84813	1.84813	1.72682	1.87129	1.43569	1.83609
8	1.49654	1.49654	1.66487	1.81795	1.37679	1.64086
8	1.47899	1.47899	1.34719	2.79733	1.12794	1.74134
8	1.36016	1.36016	1.34153	1.79308	1.16291	1.588
8	1.46245	1.46245	1.24013	1.69804		1.43185
8	1.22231	1.22231	0.992543	1.85094	1.09367	1.46319
8	1.26548	1.26548	1.2817	2.21189	1.03149	1.48118
8	3.53618	4.87931	3.75757	5.21072	1.24027	1.61805
8	6.53633	6.34378	5.79929	7.83106	2.33906	2.65591
8	9.748	7.98609	7.52452	8.75843	2.88859	3.53927
8	4.85946	7.40555	4.55053	8.06286	2.95254	3.78912
8	2.29927	6.10164	3.20848	5.54453	2.17989	2.66899
8	1.97849	5.5381	2.41656	5.03738	2.02988	2.44073
8	1.88286	4.94749	2.31427	4.40227	1.34622	2.02771
8	1.79081	4.61687	2.31517	4.02271	1.27086	1.93347
8	1.67877	4.46167	1.91653	3.64755	1.19677	1.90059
8	1.43809	4.41266	1.85551	4.63809	1.15472	1.85655

## Sheet: CO2 S5 Table
Pignr	CO2 parenchyma 1	CO2 parenchyma 2	CO2 surface 1	CO2 surface 2
1	5.87	4.02
1	6.26	4.39
1	6.52	4.62
1	6.65	4.96
1	6.77	5.14
1	6.83	5.27
1	6.85	5.4
1	6.79	5.52
1	6.76	5.62
1	6.67	5.69
1	6.42	5.62
1	6.33	5.5
1	6.42	5.24
1	7.78	6.29
1	11.66	10.11
1	14.01	12.57
1	15.02	14.21
1	15.69	15.12
1	15.9	15.65
1	15.99	15.83
1	15.56	15.8
1	15.07	15.55
1	14.25	15.19
1	6.33	7.35
1	5.49	4.24
1	5.48	4.47
1	5.08	4.6
1	4.92	4.71
1	4.87	4.82
1	4.26	4.97
1	4.49	4.8
1	4.73	4.99
1	4.81	5.03
1	4.83	4.83
1	4.78	4.91
1	4.76	5.04
1	4.75	4.46
1	4.69	4.59
1	4.73	4.71
1	4.66	4.75
1	4.6	4.87
1	4.54	4.45
1	4.6	4.09
1	4.44	4.17
1	4.11	4.07
1	4.21	4.1
1	4.86	4.59
1	5.1	4.94
1	4.88	5.13
1	5.02	5.39
1	4.57	5.12
1	4.39	5.14
1	5.11	5.37
1	6.34	5.95
1	6.4	6.33
1	6.07	6.46
1	6.5	7.07
1	6.82	7.6
1	7.13	8.12
1	7.22	8.52
1	7.34	8.79
1	7.27	8.95
1	7.3	9.16
1	6.84	8.81
1	6.53	8.57
1	6.06	8.43
1	6.3	8.84
1	6.64	9.24
1	6.38	9.21
1	6.19	9.19
1	6	9.12
1	5.82	9.05
1	4.66	9.45
1	4.57	9.39
1	4.22	9.11
1	4.65	8.86
1	4.51	8.65
1	4.07	8.61
1	3.96	8.06
1	4.64	7.69
1	4.51	8.05
1	4.2	7.76
1	4.5	7.75
1	4.27	7.97
1	4.3	8.21
1	4.43	8.47
1	4.42	8.72
1	5.19	9.29
1	5.47	9.62
1	5.38	9.8
1	5.89	10.08
1	5.93	10.24
1	5.86	11.1
1	7.81	12.58
1	10.02	13.56
1	11.94	14.11
1	13.45	14.38
1	13.82	14.29
1	14.31	14.27
1	14.66	14.22
1	14.92	14.13
1	13.47	13.29
1	11.84	11.85
1	11.4	11.24
1	8.96	8.79
1	7.76	7.43
1	6.66	6.23
1	6.74	5.98
1	6.73	5.82
1	6.77	5.71
1	7	5.74
1	7.22	5.72
1	7.33	5.81
1	7.21	5.92
1	7.02	6.12
1	7.25	6.36
1	7.47	6.51
1	7.58	6.54
2	6.37	5.04
2	6.14	4.98
2	6.32	5.01
2	6.43	4.36
2	6.3	4.44
2	6.22	4.88
2	6.3	4.97
2	6.07	5.01
2	6.01	5.15
2	5.99	5.12
2	6.01	5.13
2	5.86	4.97
2	5.98	4.86
2	5.99	5.09
2	5.85	5.29
2	5.8	5.48
2	5.52	3.84
2	6.42	4.21
2	7.52	6.39
2	8.84	8.14
2	10.15	9.59
2	11.24	10.75
2	12.1	11.87
2	12.5	12.66
2	13.04	13.32
2	13.19	13.78
2	11.78	13.49
2	7.85	9.54
2	5.27	7.53
2	4.58	7.3
2	4.12	7.29
2	3.81	7.5
2	3.77	7.44
2	3.75	7.52
2	3.65	7.52
2	3.6	7.58
2	3.56	7.71
2	3.41	7.56
2	3.3	7.63
2	3.33	7.6
2	3.32	7.56
2	3.36	7.56
2	3.43	7.8
2	3.51	7.88
2	3.39	7.94
2	3.36	7.96
2	3.54	7.71
2	3.56	7.88
2	3.67	7.88
2	3.59	7.9
2	3.51	7.89
2	4.31	6.29
2	5.18	7.3
2	5.96	8.7
2	7.17	9.89
2	8.25	11.1
2	8.56	15.5
2	9.2	14.27
2	9.83	15.03
2	9.73	15.52
2	9.87	15.82
2	9.95	16.16
2	8.24	16.38
2	6.42	13.09
2	5.52	11.72
2	5.24	9.58
2	4.84	8.86
2	4.64	8.02
2	4.66	7.33
2	4.57	6.69
2	4.44	5.91
2	4.66	5.91
2	4.47	6.26
2	4.53	6.28
2	4.48	6.21
2	4.48	6.13
2	4.54	6.34
2	4.49	6.6
2	4.41	6.5
2	4.38	6.66
2	4.36	6.72
2	4.4	6.76
2	4.44	6.64
2	4.42	6.76
2	4.39	7.04
3	6.94	5.39
3	6.79	5.34
3	6.97	5.23
3	6.63	5.02
3	7.06	5.09
3	7.27	5.05
3	6.92	4.77
3	7.33	5.05
3	8.23	5.66
3	7.92	5.43
3	7.54	4.94
3	8.01	5.34
3	8.07	5.35
3	8.66	5.74
3	9.05	6.03
3	8.64	5.89
3	10.71	7.09
3	13.01	8.9
3	14.41	10.46
3	16.11	11.75
3	17.91	13.5
3	18.82	14.09
3	19.32	14.55
3	19.95	14.89
3	20.6	15.73
3	20.6	15.54
3	20.1	15.06
3	19.75	14.81
3	18.97	14.73
3	18.7	14.81
3	18.56	14.91
3	18.19	14.87
3	13.2	9.63
3	8.43	7.36
3	7.79	7.46
3	7.26	6.53
3	7.83	7.3
3	7.47	6.91
3	7.7	7.11
3	8.19	7.82
3	8.07	6.98
3	8.68	7.83
3	8.35	8.08
3	7.52	6.68
3	8.1	7.71
3	8.39	8.19
3	7.11	6.77
3	6.95	6.51
3	6.83	6.98
3	7.22	7.3
3	7.24	7.61
3	6.69	7.38
3	6.64	7.19
3	6.06	7.13
3	6.75	7.22
3	6.78	7.3
3	7.52	7.68
3	8.19	7.87
3	8.43	7.9
3	10.22	11.44
3	12.15	13.72
3	12.77	14.28
3	13.17	14.67
3	13.17	14.95
3	10.77	12.32
3	10.3	11.55
3	7.49	10.91
3	7.66	8.79
3	7.35	8.75
3	7.31	8.81
3	7.39	8.93
3	7.65	8.98
3	7.64	9.05
3	7.07	8.84
3	7.27	8.85
3	7.23	8.85
3	7.11	8.86
3	7.01	8.87
3	7.15	8.88
3	6.95	8.86
3	7.05	8.88
3	7.03	8.88
3	7.2	8.94
3	6.94	8.91
4	6.26	5.36
4	6.27	5.67
4	6.24	5.31
4	6.22	5.22
4	6.25	5.57
4	6.4	5.73
4	6.4	6.08
4	6.41	6.05
4	6.27	6.39
4	6.34	6.58
4	6.33	6.86
4	6.7	7.27
4	6.79	7.25
4	7.56	8.42
4	9.8	10.48
4	11.58	12.4
4	12.91	13.49
4	13.78	14.43
4	14.53	14.91
4	15.12	15.33
4	15.47	15.64
4	16	16.09
4	16.18	16.41
4	16.34	16.59
4	15.19	13.21
4	9.02	8.17
4	6.97	7.48
4	6.19	7.33
4	6.06	7.37
4	5.9	7.33
4	5.94	7.36
4	5.86	7.38
4	5.83	7.46
4	5.81	7.42
4	5.89	7.62
4	5.8	7.53
4	5.72	7.58
4	5.77	7.63
4	5.76	7.75
4	5.88	7.98
4	5.79	7.92
4	5.8	7.85
4	5.77	7.91
4	5.66	7.96
4	5.85	7.98
4	5.75	7.91
4	5.85	8.01
4	5.84	7.93
4	5.73	8.13
4	5.59	8.52
4	5.57	8.89
4	5.27	8.97
4	5.1	8.57
4	4.95	8.52
4	4.99	8.24
4	4.97	8.09
4	5	8.04
4	5.14	8.14
4	5.3	8
4	5	7.98
4	5.47	7.59
4	5.67	7.52
4	6.04	8.25
4	6.02	7.79
4	5.31	7.41
4	5.88	7.42
4	5.88	7.66
4	6.06	8.08
4	6.17	8.24
4	6.48	8.6
4	6.43	8.93
4	6.51	9.06
4	6.91	9.35
4	6.9	9.43
4	7.19	9.62
4	7.32	9.87
4	7.49	9.79
4	7.37	9.84
4	7.73	9.76
4	7.45	9.94
4	7.7	10.29
4	8.08	10.55
4	7.82	8.29
4	6.98	6.57
4	6.34	5.6
4	6.11	5.43
5	6.965	3.965	5.64331	4.915
5	6.86	3.86	5.53926	4.16
5	6.68	3.68	5.74739	4.44
5	6.46	3.46	5.88399	4.63
5	6.25	3.25	6.02366	4.76
5	6.67	3.67	6.05265	4.825
5	6.15	3.15	5.91932	4.74
5	6.335	3.335	5.72655	4.58
5	6.5	3.5	5.71272	4.61
5	6.79	3.79	5.82671	4.74
5	7	4	5.85975	4.65
5	7.05	4.15	5.77259	4.59
5	7.28	4.28	5.47713	4.38
5	7.29	4.29	5.32267	4.29
5	7.39	4.39	5.26216	4.25
5	7.52	4.52	5.27553	4.27
5	7.34	4.34	5.26436	4.31
5	9.4	6.4	5.52178	4.356
5	9.48	6.48	5.71503	4.402
5	9.78	6.78	6.09323	4.448
5	12.615	9.615	6.44285	5.225
5	14.525	11.425	6.71116	5.755
5	15.62	12.62	6.93955	6.22
5	16.55	13.55	7.01664	6.53
5	17.41	14.41	7.05491	6.79
5	18.11	15.11	7.14017	6.99
5	18.85	15.85	7.42288	7.15
5	18.545	15.445	7.50906	6.885
5	14.695	11.695	7.80366	4.955
5	13.97	10.97	6.86525	4.4
5	13.575	10.575	7.16952	4.36
5	13.86	10.86	7.55929	4.32
5	14.13	11.13	7.4815	4.12
5	13.26	10.26	7.06825	4.17
5	12.18	9.18	6.5651	4.02
5	11.62	8.52	5.72731	3.91
5	11.315	8.315	5.39193	3.85
5	11.21	8.21	5.21891	3.83
5	11.21	8.21	5.12233	3.82
5	11.12	8.12	5.14136	3.83
5	11.11	8.11	5.1935	3.88
5	11.25	8.25	5.2671	3.93
5	11.25	8.25	5.22616	3.93
5	11.16	8.16	5.12769	3.88
5	11.14	8.14	5.01183	3.86
5	11.22	8.22	4.93345	3.87
5	11.33	8.33	4.85651	3.87
5	11.31	8.31	4.76813	3.87
5	11.27	8.27	4.66954	3.88
5	11.36	8.36	4.63862	3.87
5	11.465	8.465	4.60635	3.87
5	11.59	8.59	4.6578	3.87
5	11.75	8.75	4.49057	3.8
5	11.485	8.385	4.50561	3.8
5	10.9	7.9	4.63262	3.8
5	11.06	8.06	4.96862	3.8
5	11.9	8.9	5.47391	4.16
5	12.465	9.465	5.94707	4.91
5	12.85	9.85	6.54161	5.555
5	13.035	10.035	7.08043	5.9
5	13.67	10.67	7.58943	6.09
5	14.08	11.08	8.05074	6.32
5	14.26	11.26	8.46923	6.44
5	14.4	11.4	8.79365	6.49
5	14.51	11.51	9.03784	6.61
5	13.86	10.86	8.67866	5.82
5	13.42	10.42	7.93323	5.04
5	13.01	10.01	7.27947	4.67
5	12.74	9.74	6.60027	4.43
5	12.06	9.06	6.03092	4.3
5	11.92	8.92	5.9463	4.23
5	12.08	9.08	6.15541	4.3
5	12.37	9.37	6.1466	4.47
5	12.16	9.16	6.04506	4.34
5	12.125	9.225	5.72766	4.16
5	12.125	9.225	5.34181	4.07
5	11.815	8.815	5.26837	4.01
5	12.19	9.19	5.24034	3.96
5	12.135	9.135	5.15791	3.9
5	12.14	9.14	5.10462	3.83
5	12.15	9.215	5.15282	3.8
5	12.28	9.28	5.23659	3.74
5	12.98	9.98	5.27309	3.67
5	12.53	9.53	5.4499	3.67
5	12.48	9.48	5.57122	3.47
5	12.67	9.67	5.7146	3.42
5	12.655	9.655	5.84973	3.37
5	12.79	9.79	5.96441	3.36
6	6.46	6.7	4.79415	6.78
6	6.62	6.87	5.17406	6.16
6	6.75	7.03	5.41396	6.78
6	6.98	7.15	5.71387	6.57
6	7.12	7.23	5.99377	7.33
6	7.36	7.35	6.03368	7.36
6	7.53	7.42	6.14358	7.53
6	7.71	7.53	6.26349	7.96
6	7.84	7.5	6.25339	7.29
6	7.93	7.5	6.02329	7.73
6	7.91	7.35	5.9632	7.98
6	7.78	7.05	5.9131	7.07
6	9.29	9.07	7.48301	8.33
6	11.14	11.61	8.91291	10.88
6	12.75	13.71	10.0328	12.53
6	14	15.36	10.7827	14.02
6	15.1	16.58	11.4626	16.36
6	15.94	17.45	12.0525	17.59
6	16.76	18.12	12.6124	19.09
6	17.38	18.69	13.0323	20.16
6	17.96	19.21	13.4222	20.88
6	15.03	14.87	10.2822	12.07
6	11.95	11.56	9.05206	13.05
6	10.2	10.34	8.67196	13.01
6	9.34	9.83	8.40187	13.34
6	8.93	9.57	8.18177	13.4
6	8.61	9.38	7.94168	13.21
6	8.37	9.23	7.83158	13.06
6	8.26	9.1	7.60149	12.94
6	8.2	8.99	7.39139	12.64
6	8.18	8.83	7.2513	12.82
6	8.1	8.75	7.1012	12.89
6	8.02	8.69	6.87111	12.57
6	7.89	8.44	6.61101	12.59
6	7.87	8.37	6.57092	12.54
6	7.93	8.34	6.34082	13.1
6	7.97	8.3	6.28073	13.09
6	8.04	8.26	6.12063	13.25
6	8.16	8.28	6.08054	13.32
6	8.21	8.34	5.95044	13.37
6	8.32	8.35	5.82035	13.38
6	8.45	8.45	5.83025	13.55
6	8.46	8.48	5.87016	13.53
6	8.51	8.53	5.82006	13.49
6	8.55	8.48	5.75997	13.42
6	8.51	8.43	5.57987	13.26
6	8.49	8.29	5.70978	13.03
6	8.87	9.28	6.43968	12.73
6	9.62	11.07	7.49959	13.48
6	10.36	12.64	8.47949	14.28
6	10.97	13.88	9.2394	14.76
6	11.55	14.74	9.9493	14.97
6	12.13	15.31	10.2392	14.9
6	12.48	15.77	10.6991	14.67
6	12.99	16.13	11.069	14.27
6	13.42	16.44	11.3689	14.16
6	13.72	16.61	11.0788	15.23
6	14.13	14.66	8.17873	14.88
6	13.97	12.71	7.62863	13.81
6	13.32	11.65	7.33854	13.05
6	12.76	10.95	6.81844	12.44
6	12.18	10.46	6.72835	12
6	11.75	10.19	6.60825	11.66
6	11.36	10.07	6.50816	11.49
6	11.1	9.98	6.52806	11.31
6	10.94	9.91	6.44797	11.38
6	10.85	9.8	6.26787	11.31
6	10.72	10	6.54778	11.3
6	10.75	10.02	6.69768	11.21
6	10.81	9.97	6.74759	11.17
6	10.75	9.89	6.79749	11.11
6	10.69	9.86	6.8074	11.01
6	10.71	9.84	6.7873	10.97
6	10.75	9.87	6.89721	10.9
6	10.75	9.89	6.98711	10.87
6	10.81	9.81	6.85702	10.72
6	10.72	9.74	6.89692	10.64
6	10.67	9.74	6.96683	10.62
6	10.64	9.68	6.84673	10.48
6	10.65	9.66	6.97664	10.35
6	10.65	9.62	6.97654	10.31
6	10.55	9.64	6.90645	10.26
6	10.57	9.52	6.72635	10.12
7	4.35931	5.12
7	4.57103	5.2
7	4.70275	5.11
7	4.77447	5.28
7	4.85619	5.24
7	4.87791	5.33
7	4.91963	5.38
7	4.93135	5.82
7	4.94308	6.09
7	4.9448	6.02
7	4.95652	6.17
7	4.94824	6.2
7	5.10996	6.23479
7	6.78168	6.24
7	8.4534	9.58
7	9.98512	11.9754
7	11.4168	14.9457
7	12.5986	17.686
7	13.6203	19.7563
7	14.442	21.1966
7	15.0937	22.6169
7	15.5954	23.6972
7	15.9472	24.6475
7	16.2589	25.2278
7	16.5506	25.9381
7	11.1123	26.3684
7	8.56405	20.0287
7	7.37577	18.889
7	6.78749	16.3593
7	6.44921	11.9996
7	6.28094	11.1199
7	6.11266	11.0903
7	5.97438	11.2206
7	5.8661	11.3409
7	5.85782	11.4412
7	5.92954	11.5715
7	5.95126	11.7518
7	6.02298	11.8621
7	6.0947	12.0924
7	6.18642	12.3227
7	6.28814	12.493
7	6.38987	12.7033
7	6.52159	12.9836
7	6.61331	13.2139
7	6.76503	13.3442
7	6.77675	13.4645
7	6.83847	13.6448
7	7.02019	14.0651
7	7.76191	14.3354
7	8.33363	15.4157
7	8.66535	16.226
7	8.91707	16.6963
7	9.0888	16.9266
7	9.41052	17.2469
7	9.65224	17.6272
7	9.84396	17.8675
7	9.87568	18.1278
7	9.6974	18.1381
7	9.31912	16.4984
7	9.17084	16.3487
7	9.11256	16.2591
7	9.01428	16.2194
7	9.216	15.7497
7	9.27773	15.49
7	9.46945	16.4503
7	9.65117	16.8206
7	9.77289	16.9609
7	9.75461	16.8412
7	9.45633	16.0015
7	9.23805	14.9218
7	8.91977	14.1121
7	8.49149	12.8924
7	7.89321	11.9927
7	7.41493	10.773
7	7.15666	10.0333
7	6.97838	9.7536
7	6.9001	9.73391
7	6.83182	9.62421
7	6.75354	9.33451
7	6.87526	9.39482
7	7.00698	9.96512
7	7.0887	10.0054
7	7.10042	10.1557
7	7.17214	10.206
7	7.15386	10.1263
7	7.21559	10.1366
7	7.19731	9.91694
7	7.19903	9.92724
7	7.19075	9.98755
7	7.21247	9.85785
7	7.20419	9.84815
7	7.21591	9.65846
7	7.22763	9.54876
7	7.25935	9.66906
8	4.66	4.62
8	4.62	4.72
8	4.72	4.45
8	4.58	4.78
8	4.54	4.79
8	4.72	4.81
8	5.09	5.02
8	5.29	5.13
8	5.45	5.21
8	5.57	5.28
8	5.7	5.34
8	5.98	5.48
8	6.37	5.79
8	6.51	5.94
8	6.71	6.15
8	6.81	6.27
8	6.77	6.28
8	6.53	6.1
8	6.45	6.02
8	6.47	5.99
8	6.46	5.98
8	6.43	5.93
8	6.43	5.91
8	6.51	6.08
8	6.53	6.11
8	6.71	6.16
8	6.82	6.21
8	6.92	6.23
8	9.06	7.61
8	11.41	9.26
8	13.3	10.85
8	14.82	12.3
8	15.98	13.57
8	16.94	14.77
8	17.77	15.78
8	18.46	16.68
8	19.16	17.5
8	16.92	16.8
8	11.35	10.53
8	9.07	8.65
8	8.15	7.66
8	7.85	7.21
8	8.12	7.34
8	8.1	7.52
8	8.12	7.55
8	8.07	7.52
8	8.28	7.69
8	9.5	8.66
8	10.58	9.66
8	11.56	10.57
8	12.4	11.37
8	13.1	12.06
8	13.62	12.7
8	14.02	13.22
8	14.4	13.7
8	14.76	14.04
8	14.65	13.82
8	12.38	11.83
8	10.7	10.48
8	9.91	9.66
8	9.5	9.11
8	9.26	8.75
8	9.18	8.45
8	8.92	8.23
8	8.8	8.15
8	8.76	8.04
8	8.68	7.95
8	8.62	7.87
8	8.57	7.82
8	8.54	7.82
8	8.5	7.71
8	8.49	7.67
8	8.45	7.68
8	8.47	7.64
8	8.45	7.59
8	8.46	7.6
8	8.47	7.5
8	8.43	7.47
8	8.45	7.43
8	8.46	7.42
